# Supplementary material for: The chromatin network helps prevent cancer-associated mutagenesis at transcription-replication conflicts
Source: Nat Commun. 2023 Oct 28;14:6890. doi: 10.1038/s41467-023-42653-0 (PMC10613258; doi:10.1038/s41467-023-42653-0)
Supplement: Supplementary file 5 — Supplementary Data [file 41467_2023_42653_MOESM5_ESM.xlsx]

## Sheet: Trasncription Factor Proteins
Transcription Factor Protein
2020-07-22 12:13:53.170460	https://www.encodeproject.org/report/?type=Experiment&status=released&perturbed=false&biosample_ontology.term_name=K562&assay_title=TF+ChIP-seq&field=%40id&field=accession&field=assay_title&field=target.label&field=replicates.library.biosample.organism.scientific_name&target.investigated_as=transcription+factor&limit=all
ID	Accession	Assay title	Target of assay	Organism
/experiments/ENCSR000FCE/	ENCSR000FCE	TF ChIP-seq	ETV6	Homo sapiens
/experiments/ENCSR241LIH/	ENCSR241LIH	TF ChIP-seq	AFF1	Homo sapiens
/experiments/ENCSR000FAH/	ENCSR000FAH	TF ChIP-seq	JUN	Homo sapiens
/experiments/ENCSR512NLO/	ENCSR512NLO	TF ChIP-seq	MNT	Homo sapiens
/experiments/ENCSR000EGC/	ENCSR000EGC	TF ChIP-seq	RCOR1	Homo sapiens
/experiments/ENCSR000DKA/	ENCSR000DKA	TF ChIP-seq	GATA2	Homo sapiens
/experiments/ENCSR211LTF/	ENCSR211LTF	TF ChIP-seq	EGR1	Homo sapiens
/experiments/ENCSR718SDE/	ENCSR718SDE	TF ChIP-seq	RLF	Homo sapiens
/experiments/ENCSR249BHQ/	ENCSR249BHQ	TF ChIP-seq	ZNF592	Homo sapiens
/experiments/ENCSR664AOA/	ENCSR664AOA	TF ChIP-seq	TRIM25	Homo sapiens
/experiments/ENCSR670FDA/	ENCSR670FDA	TF ChIP-seq	NFATC3	Homo sapiens
/experiments/ENCSR832OGB/	ENCSR832OGB	TF ChIP-seq	LEF1	Homo sapiens
/experiments/ENCSR030TJP/	ENCSR030TJP	TF ChIP-seq	DACH1	Homo sapiens
/experiments/ENCSR000ATM/	ENCSR000ATM	TF ChIP-seq	REST	Homo sapiens
/experiments/ENCSR898XMH/	ENCSR898XMH	TF ChIP-seq	ZFP91	Homo sapiens
/experiments/ENCSR000BNW/	ENCSR000BNW	TF ChIP-seq	SIX5	Homo sapiens
/experiments/ENCSR171CAY/	ENCSR171CAY	TF ChIP-seq	E2F7	Homo sapiens
/experiments/ENCSR000BRR/	ENCSR000BRR	TF ChIP-seq	STAT5A	Homo sapiens
/experiments/ENCSR882ERE/	ENCSR882ERE	TF ChIP-seq	ZKSCAN1	Homo sapiens
/experiments/ENCSR000BNU/	ENCSR000BNU	TF ChIP-seq	ATF3	Homo sapiens
/experiments/ENCSR000EGP/	ENCSR000EGP	TF ChIP-seq	ZNF143	Homo sapiens
/experiments/ENCSR041AXL/	ENCSR041AXL	TF ChIP-seq	RFX1	Homo sapiens
/experiments/ENCSR563LLO/	ENCSR563LLO	TF ChIP-seq	E2F1	Homo sapiens
/experiments/ENCSR000EHA/	ENCSR000EHA	TF ChIP-seq	TBP	Homo sapiens
/experiments/ENCSR000FCC/	ENCSR000FCC	TF ChIP-seq	NFE2	Homo sapiens
/experiments/ENCSR000EWN/	ENCSR000EWN	TF ChIP-seq	ZNF263	Homo sapiens
/experiments/ENCSR000EWL/	ENCSR000EWL	TF ChIP-seq	E2F4	Homo sapiens
/experiments/ENCSR000EGJ/	ENCSR000EGJ	TF ChIP-seq	MYC	Homo sapiens
/experiments/ENCSR669NFS/	ENCSR669NFS	TF ChIP-seq	ARNT	Homo sapiens
/experiments/ENCSR000EWF/	ENCSR000EWF	TF ChIP-seq	YY1	Homo sapiens
/experiments/ENCSR286PCG/	ENCSR286PCG	TF ChIP-seq	ZBED1	Homo sapiens
/experiments/ENCSR325DER/	ENCSR325DER	TF ChIP-seq	NR3C1	Homo sapiens
/experiments/ENCSR000BKT/	ENCSR000BKT	TF ChIP-seq	USF1	Homo sapiens
/experiments/ENCSR000BSO/	ENCSR000BSO	TF ChIP-seq	CREB1	Homo sapiens
/experiments/ENCSR492LTS/	ENCSR492LTS	TF ChIP-seq	BCLAF1	Homo sapiens
/experiments/ENCSR000BLP/	ENCSR000BLP	TF ChIP-seq	MAX	Homo sapiens
/experiments/ENCSR000EGG/	ENCSR000EGG	TF ChIP-seq	RCOR1	Homo sapiens
/experiments/ENCSR387SYS/	ENCSR387SYS	TF ChIP-seq	DEAF1	Homo sapiens
/experiments/ENCSR000BLK/	ENCSR000BLK	TF ChIP-seq	SRF	Homo sapiens
/experiments/ENCSR000EFZ/	ENCSR000EFZ	TF ChIP-seq	UBTF	Homo sapiens
/experiments/ENCSR000EGI/	ENCSR000EGI	TF ChIP-seq	MAFF	Homo sapiens
/experiments/ENCSR158RYZ/	ENCSR158RYZ	TF ChIP-seq	ZBTB40	Homo sapiens
/experiments/ENCSR000AUA/	ENCSR000AUA	TF ChIP-seq	RNF2	Homo sapiens
/experiments/ENCSR038DJJ/	ENCSR038DJJ	TF ChIP-seq	SMAD1	Homo sapiens
/experiments/ENCSR000EFT/	ENCSR000EFT	TF ChIP-seq	GATA1	Homo sapiens
/experiments/ENCSR189PYJ/	ENCSR189PYJ	TF ChIP-seq	SMAD2	Homo sapiens
/experiments/ENCSR970NKQ/	ENCSR970NKQ	TF ChIP-seq	NR2F1	Homo sapiens
/experiments/ENCSR580IAO/	ENCSR580IAO	TF ChIP-seq	ZNF197	Homo sapiens
/experiments/ENCSR000EHE/	ENCSR000EHE	TF ChIP-seq	CEBPB	Homo sapiens
/experiments/ENCSR000EGV/	ENCSR000EGV	TF ChIP-seq	BHLHE40	Homo sapiens
/experiments/ENCSR851BNE/	ENCSR851BNE	TF ChIP-seq	MEIS2	Homo sapiens
/experiments/ENCSR608XTF/	ENCSR608XTF	TF ChIP-seq	RNF2	Homo sapiens
/experiments/ENCSR000DLZ/	ENCSR000DLZ	TF ChIP-seq	MYC	Homo sapiens
/experiments/ENCSR000BKF/	ENCSR000BKF	TF ChIP-seq	ZBTB33	Homo sapiens
/experiments/ENCSR000BRK/	ENCSR000BRK	TF ChIP-seq	TEAD4	Homo sapiens
/experiments/ENCSR178DEG/	ENCSR178DEG	TF ChIP-seq	NR2C1	Homo sapiens
/experiments/ENCSR000DJX/	ENCSR000DJX	TF ChIP-seq	JUND	Homo sapiens
/experiments/ENCSR957LDM/	ENCSR957LDM	TF ChIP-seq	TRIM24	Homo sapiens
/experiments/ENCSR230PTV/	ENCSR230PTV	TF ChIP-seq	ZBTB2	Homo sapiens
/experiments/ENCSR138FUZ/	ENCSR138FUZ	TF ChIP-seq	RNF2	Homo sapiens
/experiments/ENCSR000EWJ/	ENCSR000EWJ	TF ChIP-seq	E2F6	Homo sapiens
/experiments/ENCSR792IYC/	ENCSR792IYC	TF ChIP-seq	BCLAF1	Homo sapiens
/experiments/ENCSR005NMT/	ENCSR005NMT	TF ChIP-seq	ID3	Homo sapiens
/experiments/ENCSR000BGX/	ENCSR000BGX	TF ChIP-seq	SIX5	Homo sapiens
/experiments/ENCSR847LBF/	ENCSR847LBF	TF ChIP-seq	FOXJ2	Homo sapiens
/experiments/ENCSR124BJR/	ENCSR124BJR	TF ChIP-seq	ETV6	Homo sapiens
/experiments/ENCSR290MUH/	ENCSR290MUH	TF ChIP-seq	GABPA	Homo sapiens
/experiments/ENCSR731LHZ/	ENCSR731LHZ	TF ChIP-seq	E4F1	Homo sapiens
/experiments/ENCSR178NTX/	ENCSR178NTX	TF ChIP-seq	CUX1	Homo sapiens
/experiments/ENCSR635EXI/	ENCSR635EXI	TF ChIP-seq	ZSCAN29	Homo sapiens
/experiments/ENCSR621ATC/	ENCSR621ATC	TF ChIP-seq	ZNF184	Homo sapiens
/experiments/ENCSR093FKD/	ENCSR093FKD	TF ChIP-seq	CREB3	Homo sapiens
/experiments/ENCSR175SZH/	ENCSR175SZH	TF ChIP-seq	ZSCAN29	Homo sapiens
/experiments/ENCSR359NFW/	ENCSR359NFW	TF ChIP-seq	USF2	Homo sapiens
/experiments/ENCSR000BRQ/	ENCSR000BRQ	TF ChIP-seq	CEBPB	Homo sapiens
/experiments/ENCSR818DQV/	ENCSR818DQV	TF ChIP-seq	MAFG	Homo sapiens
/experiments/ENCSR608HVP/	ENCSR608HVP	TF ChIP-seq	KLF13	Homo sapiens
/experiments/ENCSR744WOO/	ENCSR744WOO	TF ChIP-seq	TCF12	Homo sapiens
/experiments/ENCSR107RHZ/	ENCSR107RHZ	TF ChIP-seq	YBX1	Homo sapiens
/experiments/ENCSR924GXX/	ENCSR924GXX	TF ChIP-seq	PHB2	Homo sapiens
/experiments/ENCSR494UQJ/	ENCSR494UQJ	TF ChIP-seq	NR3C1	Homo sapiens
/experiments/ENCSR370NFS/	ENCSR370NFS	TF ChIP-seq	ZNF280A	Homo sapiens
/experiments/ENCSR414TYY/	ENCSR414TYY	TF ChIP-seq	RUNX1	Homo sapiens
/experiments/ENCSR099NCH/	ENCSR099NCH	TF ChIP-seq	ZNF24	Homo sapiens
/experiments/ENCSR162IEM/	ENCSR162IEM	TF ChIP-seq	MYBL2	Homo sapiens
/experiments/ENCSR000FAE/	ENCSR000FAE	TF ChIP-seq	MAX	Homo sapiens
/experiments/ENCSR331GDC/	ENCSR331GDC	TF ChIP-seq	ZBTB11	Homo sapiens
/experiments/ENCSR907MZR/	ENCSR907MZR	TF ChIP-seq	TRIM24	Homo sapiens
/experiments/ENCSR764YDL/	ENCSR764YDL	TF ChIP-seq	NR0B1	Homo sapiens
/experiments/ENCSR048BRQ/	ENCSR048BRQ	TF ChIP-seq	ZNF354C	Homo sapiens
/experiments/ENCSR036SGG/	ENCSR036SGG	TF ChIP-seq	ZNF8	Homo sapiens
/experiments/ENCSR138YYY/	ENCSR138YYY	TF ChIP-seq	GABPB1	Homo sapiens
/experiments/ENCSR506KWJ/	ENCSR506KWJ	TF ChIP-seq	XRCC5	Homo sapiens
/experiments/ENCSR490LWA/	ENCSR490LWA	TF ChIP-seq	CEBPG	Homo sapiens
/experiments/ENCSR115SMW/	ENCSR115SMW	TF ChIP-seq	PKNOX1	Homo sapiens
/experiments/ENCSR757IIU/	ENCSR757IIU	TF ChIP-seq	HMBOX1	Homo sapiens
/experiments/ENCSR322CFO/	ENCSR322CFO	TF ChIP-seq	ZEB2	Homo sapiens
/experiments/ENCSR065XVO/	ENCSR065XVO	TF ChIP-seq	CHAMP1	Homo sapiens
/experiments/ENCSR737LTZ/	ENCSR737LTZ	TF ChIP-seq	MYNN	Homo sapiens
/experiments/ENCSR647PJW/	ENCSR647PJW	TF ChIP-seq	SFPQ	Homo sapiens
/experiments/ENCSR018MSO/	ENCSR018MSO	TF ChIP-seq	ZNF148	Homo sapiens
/experiments/ENCSR283ZNI/	ENCSR283ZNI	TF ChIP-seq	ZBTB8A	Homo sapiens
/experiments/ENCSR000BPJ/	ENCSR000BPJ	TF ChIP-seq	CTCF	Homo sapiens
/experiments/ENCSR613NUC/	ENCSR613NUC	TF ChIP-seq	ARNT	Homo sapiens
/experiments/ENCSR000EVY/	ENCSR000EVY	TF ChIP-seq	TRIM28	Homo sapiens
/experiments/ENCSR051OUX/	ENCSR051OUX	TF ChIP-seq	NFATC3	Homo sapiens
/experiments/ENCSR000BMH/	ENCSR000BMH	TF ChIP-seq	YY1	Homo sapiens
/experiments/ENCSR000EGO/	ENCSR000EGO	TF ChIP-seq	RFX5	Homo sapiens
/experiments/ENCSR992KLV/	ENCSR992KLV	TF ChIP-seq	MYNN	Homo sapiens
/experiments/ENCSR907JPB/	ENCSR907JPB	TF ChIP-seq	ZMIZ1	Homo sapiens
/experiments/ENCSR000BNE/	ENCSR000BNE	TF ChIP-seq	EGR1	Homo sapiens
/experiments/ENCSR713IFY/	ENCSR713IFY	TF ChIP-seq	ZNF146	Homo sapiens
/experiments/ENCSR000BMD/	ENCSR000BMD	TF ChIP-seq	ELF1	Homo sapiens
/experiments/ENCSR000AKO/	ENCSR000AKO	TF ChIP-seq	CTCF	Homo sapiens
/experiments/ENCSR000DMA/	ENCSR000DMA	TF ChIP-seq	CTCF	Homo sapiens
/experiments/ENCSR000EGD/	ENCSR000EGD	TF ChIP-seq	BACH1	Homo sapiens
/experiments/ENCSR426URK/	ENCSR426URK	TF ChIP-seq	AFF1	Homo sapiens
/experiments/ENCSR462QZZ/	ENCSR462QZZ	TF ChIP-seq	ZNF395	Homo sapiens
/experiments/ENCSR729HVR/	ENCSR729HVR	TF ChIP-seq	ZNF644	Homo sapiens
/experiments/ENCSR149ZBI/	ENCSR149ZBI	TF ChIP-seq	ZNF584	Homo sapiens
/experiments/ENCSR000EHH/	ENCSR000EHH	TF ChIP-seq	NRF1	Homo sapiens
/experiments/ENCSR845BCL/	ENCSR845BCL	TF ChIP-seq	ZNF639	Homo sapiens
/experiments/ENCSR000DOG/	ENCSR000DOG	TF ChIP-seq	ATF3	Homo sapiens
/experiments/ENCSR000FAI/	ENCSR000FAI	TF ChIP-seq	FOS	Homo sapiens
/experiments/ENCSR000DWE/	ENCSR000DWE	TF ChIP-seq	CTCF	Homo sapiens
/experiments/ENCSR588AKU/	ENCSR588AKU	TF ChIP-seq	RUNX1	Homo sapiens
/experiments/ENCSR742TMU/	ENCSR742TMU	TF ChIP-seq	ZNF282	Homo sapiens
/experiments/ENCSR000ATU/	ENCSR000ATU	TF ChIP-seq	CBX2	Homo sapiens
/experiments/ENCSR000BLO/	ENCSR000BLO	TF ChIP-seq	GABPA	Homo sapiens
/experiments/ENCSR000EWH/	ENCSR000EWH	TF ChIP-seq	NR2C2	Homo sapiens
/experiments/ENCSR077DKV/	ENCSR077DKV	TF ChIP-seq	CREM	Homo sapiens
/experiments/ENCSR948QLZ/	ENCSR948QLZ	TF ChIP-seq	CBX1	Homo sapiens
/experiments/ENCSR336DXE/	ENCSR336DXE	TF ChIP-seq	SKIL	Homo sapiens
/experiments/ENCSR508DQA/	ENCSR508DQA	TF ChIP-seq	FOXK2	Homo sapiens
/experiments/ENCSR302AWT/	ENCSR302AWT	TF ChIP-seq	FOXK2	Homo sapiens
/experiments/ENCSR439OCL/	ENCSR439OCL	TF ChIP-seq	ZNF407	Homo sapiens
/experiments/ENCSR000EGX/	ENCSR000EGX	TF ChIP-seq	MAFK	Homo sapiens
/experiments/ENCSR000BKU/	ENCSR000BKU	TF ChIP-seq	YY1	Homo sapiens
/experiments/ENCSR000BRS/	ENCSR000BRS	TF ChIP-seq	NR2F2	Homo sapiens
/experiments/ENCSR167KBO/	ENCSR167KBO	TF ChIP-seq	ZNF316	Homo sapiens
/experiments/ENCSR497VFH/	ENCSR497VFH	TF ChIP-seq	ZNF639	Homo sapiens
/experiments/ENCSR819LHG/	ENCSR819LHG	TF ChIP-seq	FOXA1	Homo sapiens
/experiments/ENCSR926KTP/	ENCSR926KTP	TF ChIP-seq	IRF9	Homo sapiens
/experiments/ENCSR145TSJ/	ENCSR145TSJ	TF ChIP-seq	ATF4	Homo sapiens
/experiments/ENCSR647ZXA/	ENCSR647ZXA	TF ChIP-seq	MEF2D	Homo sapiens
/experiments/ENCSR000EFP/	ENCSR000EFP	TF ChIP-seq	ZNF384	Homo sapiens
/experiments/ENCSR331BDJ/	ENCSR331BDJ	TF ChIP-seq	NKRF	Homo sapiens
/experiments/ENCSR000EWE/	ENCSR000EWE	TF ChIP-seq	ZNF274	Homo sapiens
/experiments/ENCSR546IHU/	ENCSR546IHU	TF ChIP-seq	ZNF184	Homo sapiens
/experiments/ENCSR000DJW/	ENCSR000DJW	TF ChIP-seq	NR4A1	Homo sapiens
/experiments/ENCSR486IFJ/	ENCSR486IFJ	TF ChIP-seq	ESRRA	Homo sapiens
/experiments/ENCSR619GFP/	ENCSR619GFP	TF ChIP-seq	HINFP	Homo sapiens
/experiments/ENCSR314BBS/	ENCSR314BBS	TF ChIP-seq	PTTG1	Homo sapiens
/experiments/ENCSR000EFU/	ENCSR000EFU	TF ChIP-seq	ELK1	Homo sapiens
/experiments/ENCSR975SSR/	ENCSR975SSR	TF ChIP-seq	ELF1	Homo sapiens
/experiments/ENCSR000EGN/	ENCSR000EGN	TF ChIP-seq	JUND	Homo sapiens
/experiments/ENCSR000BRW/	ENCSR000BRW	TF ChIP-seq	TRIM28	Homo sapiens
/experiments/ENCSR014RCS/	ENCSR014RCS	TF ChIP-seq	HNRNPK	Homo sapiens
/experiments/ENCSR000DOC/	ENCSR000DOC	TF ChIP-seq	BRF2	Homo sapiens
/experiments/ENCSR000FAG/	ENCSR000FAG	TF ChIP-seq	MYC	Homo sapiens
/experiments/ENCSR888XZK/	ENCSR888XZK	TF ChIP-seq	TCF7L2	Homo sapiens
/experiments/ENCSR547LKC/	ENCSR547LKC	TF ChIP-seq	GATAD2B	Homo sapiens
/experiments/ENCSR000BMW/	ENCSR000BMW	TF ChIP-seq	REST	Homo sapiens
/experiments/ENCSR000EVX/	ENCSR000EVX	TF ChIP-seq	ZNF274	Homo sapiens
/experiments/ENCSR120MPG/	ENCSR120MPG	TF ChIP-seq	PRDM10	Homo sapiens
/experiments/ENCSR991ELG/	ENCSR991ELG	TF ChIP-seq	SP1	Homo sapiens
/experiments/ENCSR024CNP/	ENCSR024CNP	TF ChIP-seq	EGR1	Homo sapiens
/experiments/ENCSR448UKK/	ENCSR448UKK	TF ChIP-seq	ZKSCAN8	Homo sapiens
/experiments/ENCSR000EFS/	ENCSR000EFS	TF ChIP-seq	JUN	Homo sapiens
/experiments/ENCSR494TDU/	ENCSR494TDU	TF ChIP-seq	NRF1	Homo sapiens
/experiments/ENCSR000EGY/	ENCSR000EGY	TF ChIP-seq	EP300	Homo sapiens
/experiments/ENCSR264CZJ/	ENCSR264CZJ	TF ChIP-seq	THRA	Homo sapiens
/experiments/ENCSR000FCB/	ENCSR000FCB	TF ChIP-seq	MITF	Homo sapiens
/experiments/ENCSR876GXA/	ENCSR876GXA	TF ChIP-seq	ZBTB33	Homo sapiens
/experiments/ENCSR632DCH/	ENCSR632DCH	TF ChIP-seq	ATF3	Homo sapiens
/experiments/ENCSR591CCL/	ENCSR591CCL	TF ChIP-seq	ZNF512	Homo sapiens
/experiments/ENCSR618GDK/	ENCSR618GDK	TF ChIP-seq	CEBPZ	Homo sapiens
/experiments/ENCSR000EFQ/	ENCSR000EFQ	TF ChIP-seq	ZMIZ1	Homo sapiens
/experiments/ENCSR091GVJ/	ENCSR091GVJ	TF ChIP-seq	ATF1	Homo sapiens
/experiments/ENCSR000BNK/	ENCSR000BNK	TF ChIP-seq	CTCFL	Homo sapiens
/experiments/ENCSR189TRZ/	ENCSR189TRZ	TF ChIP-seq	TCF12	Homo sapiens
/experiments/ENCSR416QLJ/	ENCSR416QLJ	TF ChIP-seq	CEBPB	Homo sapiens
/experiments/ENCSR782WRO/	ENCSR782WRO	TF ChIP-seq	BMI1	Homo sapiens
/experiments/ENCSR364SNE/	ENCSR364SNE	TF ChIP-seq	POU5F1	Homo sapiens
/experiments/ENCSR121PFY/	ENCSR121PFY	TF ChIP-seq	CDC5L	Homo sapiens
/experiments/ENCSR334HSW/	ENCSR334HSW	TF ChIP-seq	ZNF318	Homo sapiens
/experiments/ENCSR137ZMQ/	ENCSR137ZMQ	TF ChIP-seq	REST	Homo sapiens
/experiments/ENCSR557RVF/	ENCSR557RVF	TF ChIP-seq	ZHX1	Homo sapiens
/experiments/ENCSR000EFO/	ENCSR000EFO	TF ChIP-seq	CUX1	Homo sapiens
/experiments/ENCSR000EFW/	ENCSR000EFW	TF ChIP-seq	UBTF	Homo sapiens
/experiments/ENCSR000EHG/	ENCSR000EHG	TF ChIP-seq	USF2	Homo sapiens
/experiments/ENCSR376WCJ/	ENCSR376WCJ	TF ChIP-seq	IRF2	Homo sapiens
/experiments/ENCSR815ZDS/	ENCSR815ZDS	TF ChIP-seq	SREBF1	Homo sapiens
/experiments/ENCSR000BNV/	ENCSR000BNV	TF ChIP-seq	MEF2A	Homo sapiens
/experiments/ENCSR054JMQ/	ENCSR054JMQ	TF ChIP-seq	REST	Homo sapiens
/experiments/ENCSR000BMV/	ENCSR000BMV	TF ChIP-seq	FOSL1	Homo sapiens
/experiments/ENCSR130PDE/	ENCSR130PDE	TF ChIP-seq	NR4A1	Homo sapiens
/experiments/ENCSR000EFY/	ENCSR000EFY	TF ChIP-seq	ARID3A	Homo sapiens
/experiments/ENCSR109YGM/	ENCSR109YGM	TF ChIP-seq	CREB3L1	Homo sapiens
/experiments/ENCSR200JYP/	ENCSR200JYP	TF ChIP-seq	ZNF316	Homo sapiens
/experiments/ENCSR000EFV/	ENCSR000EFV	TF ChIP-seq	MAX	Homo sapiens
/experiments/ENCSR854MCV/	ENCSR854MCV	TF ChIP-seq	IRF1	Homo sapiens
/experiments/ENCSR000BNL/	ENCSR000BNL	TF ChIP-seq	SP2	Homo sapiens
/experiments/ENCSR571BUF/	ENCSR571BUF	TF ChIP-seq	ARHGAP35	Homo sapiens
/experiments/ENCSR000EFX/	ENCSR000EFX	TF ChIP-seq	MAZ	Homo sapiens
/experiments/ENCSR000DOE/	ENCSR000DOE	TF ChIP-seq	GTF2B	Homo sapiens
/experiments/ENCSR000EGZ/	ENCSR000EGZ	TF ChIP-seq	MXI1	Homo sapiens
/experiments/ENCSR986CDX/	ENCSR986CDX	TF ChIP-seq	NEUROD1	Homo sapiens
/experiments/ENCSR000AVD/	ENCSR000AVD	TF ChIP-seq	CHD7	Homo sapiens
/experiments/ENCSR041YBR/	ENCSR041YBR	TF ChIP-seq	ZNF12	Homo sapiens
/experiments/ENCSR116NDV/	ENCSR116NDV	TF ChIP-seq	CBFB	Homo sapiens
/experiments/ENCSR000BNN/	ENCSR000BNN	TF ChIP-seq	THAP1	Homo sapiens
/experiments/ENCSR000BKO/	ENCSR000BKO	TF ChIP-seq	SP1	Homo sapiens
/experiments/ENCSR000FCD/	ENCSR000FCD	TF ChIP-seq	SMAD5	Homo sapiens
/experiments/ENCSR000EGR/	ENCSR000EGR	TF ChIP-seq	NFYA	Homo sapiens
/experiments/ENCSR000EWG/	ENCSR000EWG	TF ChIP-seq	GATA2	Homo sapiens
/experiments/ENCSR000EGQ/	ENCSR000EGQ	TF ChIP-seq	NFYB	Homo sapiens
/experiments/ENCSR863KUB/	ENCSR863KUB	TF ChIP-seq	TCF7	Homo sapiens
/experiments/ENCSR017GBO/	ENCSR017GBO	TF ChIP-seq	TFDP1	Homo sapiens
/experiments/ENCSR107GRP/	ENCSR107GRP	TF ChIP-seq	MLLT1	Homo sapiens
/experiments/ENCSR706BJO/	ENCSR706BJO	TF ChIP-seq	ZBTB11	Homo sapiens
/experiments/ENCSR395HWC/	ENCSR395HWC	TF ChIP-seq	IKZF1	Homo sapiens
/experiments/ENCSR004GKA/	ENCSR004GKA	TF ChIP-seq	ZEB2	Homo sapiens
/experiments/ENCSR257XVY/	ENCSR257XVY	TF ChIP-seq	ZNF83	Homo sapiens
/experiments/ENCSR440VKE/	ENCSR440VKE	TF ChIP-seq	ADNP	Homo sapiens
/experiments/ENCSR979QYJ/	ENCSR979QYJ	TF ChIP-seq	MNT	Homo sapiens
/experiments/ENCSR189YMA/	ENCSR189YMA	TF ChIP-seq	VEZF1	Homo sapiens
/experiments/ENCSR000BLI/	ENCSR000BLI	TF ChIP-seq	E2F6	Homo sapiens
/experiments/ENCSR000DNZ/	ENCSR000DNZ	TF ChIP-seq	ATF1	Homo sapiens
/experiments/ENCSR675LRO/	ENCSR675LRO	TF ChIP-seq	MLLT1	Homo sapiens
/experiments/ENCSR000FAF/	ENCSR000FAF	TF ChIP-seq	NFE2	Homo sapiens
/experiments/ENCSR385AHH/	ENCSR385AHH	TF ChIP-seq	ZNF24	Homo sapiens
/experiments/ENCSR638QHV/	ENCSR638QHV	TF ChIP-seq	ELF4	Homo sapiens
/experiments/ENCSR869IUD/	ENCSR869IUD	TF ChIP-seq	ATF2	Homo sapiens
/experiments/ENCSR620VIC/	ENCSR620VIC	TF ChIP-seq	CEBPG	Homo sapiens
/experiments/ENCSR788RSW/	ENCSR788RSW	TF ChIP-seq	SOX6	Homo sapiens
/experiments/ENCSR740NPG/	ENCSR740NPG	TF ChIP-seq	BACH1	Homo sapiens
/experiments/ENCSR000DOD/	ENCSR000DOD	TF ChIP-seq	GTF3C2	Homo sapiens
/experiments/ENCSR998AJK/	ENCSR998AJK	TF ChIP-seq	NRF1	Homo sapiens
/experiments/ENCSR258PSN/	ENCSR258PSN	TF ChIP-seq	ZNF639	Homo sapiens
/experiments/ENCSR454SCH/	ENCSR454SCH	TF ChIP-seq	ZNF7	Homo sapiens
/experiments/ENCSR000EWM/	ENCSR000EWM	TF ChIP-seq	GATA1	Homo sapiens
/experiments/ENCSR948VFL/	ENCSR948VFL	TF ChIP-seq	IKZF1	Homo sapiens
/experiments/ENCSR011PEI/	ENCSR011PEI	TF ChIP-seq	ZNF175	Homo sapiens
/experiments/ENCSR837EYC/	ENCSR837EYC	TF ChIP-seq	NRF1	Homo sapiens
/experiments/ENCSR000DKB/	ENCSR000DKB	TF ChIP-seq	FOS	Homo sapiens
/experiments/ENCSR953DVM/	ENCSR953DVM	TF ChIP-seq	E2F8	Homo sapiens
/experiments/ENCSR076YPO/	ENCSR076YPO	TF ChIP-seq	RNF2	Homo sapiens
/experiments/ENCSR695EQB/	ENCSR695EQB	TF ChIP-seq	ZNF24	Homo sapiens
/experiments/ENCSR315NNL/	ENCSR315NNL	TF ChIP-seq	CHAMP1	Homo sapiens
/experiments/ENCSR822CCM/	ENCSR822CCM	TF ChIP-seq	ARID1B	Homo sapiens
/experiments/ENCSR343IFJ/	ENCSR343IFJ	TF ChIP-seq	CC2D1A	Homo sapiens
/experiments/ENCSR000BKM/	ENCSR000BKM	TF ChIP-seq	GATA2	Homo sapiens
/experiments/ENCSR128KLX/	ENCSR128KLX	TF ChIP-seq	NR2F6	Homo sapiens
/experiments/ENCSR526HRN/	ENCSR526HRN	TF ChIP-seq	ZNF184	Homo sapiens
/experiments/ENCSR578KEN/	ENCSR578KEN	TF ChIP-seq	USF2	Homo sapiens
/experiments/ENCSR150QDE/	ENCSR150QDE	TF ChIP-seq	SREBF2	Homo sapiens
/experiments/ENCSR195QFV/	ENCSR195QFV	TF ChIP-seq	ZNF3	Homo sapiens
/experiments/ENCSR582IAO/	ENCSR582IAO	TF ChIP-seq	SRF	Homo sapiens
/experiments/ENCSR087TYG/	ENCSR087TYG	TF ChIP-seq	NR2F6	Homo sapiens
/experiments/ENCSR970OJY/	ENCSR970OJY	TF ChIP-seq	TCF3	Homo sapiens
/experiments/ENCSR798MFW/	ENCSR798MFW	TF ChIP-seq	NR1H2	Homo sapiens
/experiments/ENCSR633EIC/	ENCSR633EIC	TF ChIP-seq	PBX2	Homo sapiens
/experiments/ENCSR163IUV/	ENCSR163IUV	TF ChIP-seq	MAZ	Homo sapiens
/experiments/ENCSR552YGL/	ENCSR552YGL	TF ChIP-seq	NFE2	Homo sapiens
/experiments/ENCSR263DFP/	ENCSR263DFP	TF ChIP-seq	PBX2	Homo sapiens
/experiments/ENCSR971EWR/	ENCSR971EWR	TF ChIP-seq	ETV5	Homo sapiens
/experiments/ENCSR085DDI/	ENCSR085DDI	TF ChIP-seq	NFXL1	Homo sapiens
/experiments/ENCSR674SCQ/	ENCSR674SCQ	TF ChIP-seq	ZNF354B	Homo sapiens
/experiments/ENCSR277DMR/	ENCSR277DMR	TF ChIP-seq	ETV1	Homo sapiens
/experiments/ENCSR494PWZ/	ENCSR494PWZ	TF ChIP-seq	ZC3H8	Homo sapiens
/experiments/ENCSR143CEO/	ENCSR143CEO	TF ChIP-seq	ZC3H8	Homo sapiens
/experiments/ENCSR532EMP/	ENCSR532EMP	TF ChIP-seq	ZNF740	Homo sapiens
/experiments/ENCSR596IKD/	ENCSR596IKD	TF ChIP-seq	ETS2	Homo sapiens
/experiments/ENCSR820GND/	ENCSR820GND	TF ChIP-seq	RNF2	Homo sapiens
/experiments/ENCSR772EEN/	ENCSR772EEN	TF ChIP-seq	RELA	Homo sapiens
/experiments/ENCSR550HCT/	ENCSR550HCT	TF ChIP-seq	KLF1	Homo sapiens
/experiments/ENCSR239ZLZ/	ENCSR239ZLZ	TF ChIP-seq	FOSL1	Homo sapiens
/experiments/ENCSR603XLW/	ENCSR603XLW	TF ChIP-seq	ZNF589	Homo sapiens
/experiments/ENCSR750LYM/	ENCSR750LYM	TF ChIP-seq	NR2C2	Homo sapiens
/experiments/ENCSR389PWB/	ENCSR389PWB	TF ChIP-seq	ZBTB5	Homo sapiens
/experiments/ENCSR352BJL/	ENCSR352BJL	TF ChIP-seq	ZNF318	Homo sapiens
/experiments/ENCSR102KIN/	ENCSR102KIN	TF ChIP-seq	ZMYM3	Homo sapiens
/experiments/ENCSR707QWA/	ENCSR707QWA	TF ChIP-seq	NR2F6	Homo sapiens
/experiments/ENCSR343ELW/	ENCSR343ELW	TF ChIP-seq	LEF1	Homo sapiens
/experiments/ENCSR390VGH/	ENCSR390VGH	TF ChIP-seq	MNT	Homo sapiens
/experiments/ENCSR935PEA/	ENCSR935PEA	TF ChIP-seq	CREB5	Homo sapiens
/experiments/ENCSR194IJN/	ENCSR194IJN	TF ChIP-seq	ZNF766	Homo sapiens
/experiments/ENCSR237VLT/	ENCSR237VLT	TF ChIP-seq	ZBTB40	Homo sapiens
/experiments/ENCSR091JXL/	ENCSR091JXL	TF ChIP-seq	HES1	Homo sapiens
/experiments/ENCSR742IDN/	ENCSR742IDN	TF ChIP-seq	NR2C1	Homo sapiens
/experiments/ENCSR928KOR/	ENCSR928KOR	TF ChIP-seq	GMEB1	Homo sapiens
/experiments/ENCSR968GIB/	ENCSR968GIB	TF ChIP-seq	RFX1	Homo sapiens
/experiments/ENCSR000BKH/	ENCSR000BKH	TF ChIP-seq	BCLAF1	Homo sapiens
/experiments/ENCSR474CVP/	ENCSR474CVP	TF ChIP-seq	TRIM28	Homo sapiens
/experiments/ENCSR780BBJ/	ENCSR780BBJ	TF ChIP-seq	ZZZ3	Homo sapiens
/experiments/ENCSR000EGE/	ENCSR000EGE	TF ChIP-seq	EP300	Homo sapiens
/experiments/ENCSR949NVY/	ENCSR949NVY	TF ChIP-seq	ZNF639	Homo sapiens
/experiments/ENCSR786OQY/	ENCSR786OQY	TF ChIP-seq	ZBTB5	Homo sapiens
/experiments/ENCSR117WTM/	ENCSR117WTM	TF ChIP-seq	ZNF24	Homo sapiens
/experiments/ENCSR011NOZ/	ENCSR011NOZ	TF ChIP-seq	ZNF407	Homo sapiens
/experiments/ENCSR787RVK/	ENCSR787RVK	TF ChIP-seq	TSC22D4	Homo sapiens
/experiments/ENCSR635GTR/	ENCSR635GTR	TF ChIP-seq	TEAD2	Homo sapiens
/experiments/ENCSR213VUI/	ENCSR213VUI	TF ChIP-seq	TRIM25	Homo sapiens
/experiments/ENCSR797SWM/	ENCSR797SWM	TF ChIP-seq	MITF	Homo sapiens
/experiments/ENCSR796ITY/	ENCSR796ITY	TF ChIP-seq	NFIC	Homo sapiens
/experiments/ENCSR000BKQ/	ENCSR000BKQ	TF ChIP-seq	ETS1	Homo sapiens
/experiments/ENCSR737UST/	ENCSR737UST	TF ChIP-seq	ZNF740	Homo sapiens
/experiments/ENCSR709DRM/	ENCSR709DRM	TF ChIP-seq	E2F5	Homo sapiens
/experiments/ENCSR648INT/	ENCSR648INT	TF ChIP-seq	ILK	Homo sapiens
/experiments/ENCSR598TIR/	ENCSR598TIR	TF ChIP-seq	ZNF507	Homo sapiens
/experiments/ENCSR125RFR/	ENCSR125RFR	TF ChIP-seq	ATF6	Homo sapiens
/experiments/ENCSR056VMR/	ENCSR056VMR	TF ChIP-seq	FOXJ3	Homo sapiens
/experiments/ENCSR159OCC/	ENCSR159OCC	TF ChIP-seq	ATF1	Homo sapiens
/experiments/ENCSR155KHM/	ENCSR155KHM	TF ChIP-seq	ARNT	Homo sapiens
/experiments/ENCSR760UVO/	ENCSR760UVO	TF ChIP-seq	KLF16	Homo sapiens
/experiments/ENCSR257RKC/	ENCSR257RKC	TF ChIP-seq	GATA2	Homo sapiens
/experiments/ENCSR502OEK/	ENCSR502OEK	TF ChIP-seq	ELF1	Homo sapiens
/experiments/ENCSR720HUL/	ENCSR720HUL	TF ChIP-seq	E2F1	Homo sapiens
/experiments/ENCSR710WLO/	ENCSR710WLO	TF ChIP-seq	MGA	Homo sapiens
/experiments/ENCSR028UIU/	ENCSR028UIU	TF ChIP-seq	ATF3	Homo sapiens
/experiments/ENCSR016RFR/	ENCSR016RFR	TF ChIP-seq	CREB1	Homo sapiens
/experiments/ENCSR000EGM/	ENCSR000EGM	TF ChIP-seq	CTCF	Homo sapiens

## Sheet: RNApol Complex Proteins
RNApol Complex Proteins
2020-07-22 12:11:34.667807	https://www.encodeproject.org/report/?type=Experiment&status=released&perturbed=false&biosample_ontology.term_name=K562&assay_title=TF+ChIP-seq&field=%40id&field=accession&field=assay_title&field=target.label&field=replicates.library.biosample.organism.scientific_name&target.investigated_as=RNA+polymerase+complex&limit=all
ID	Accession	Assay title	Target of assay	Organism
/experiments/ENCSR000BMR/	ENCSR000BMR	TF ChIP-seq	POLR2A	Homo sapiens
/experiments/ENCSR000EHC/	ENCSR000EHC	TF ChIP-seq	GTF2F1	Homo sapiens
/experiments/ENCSR283ZRI/	ENCSR283ZRI	TF ChIP-seq	POLR2G	Homo sapiens
/experiments/ENCSR325RLL/	ENCSR325RLL	TF ChIP-seq	POLR2B	Homo sapiens
/experiments/ENCSR000EHF/	ENCSR000EHF	TF ChIP-seq	POLR2AphosphoS2	Homo sapiens
/experiments/ENCSR000EGF/	ENCSR000EGF	TF ChIP-seq	POLR2AphosphoS2	Homo sapiens
/experiments/ENCSR000DLY/	ENCSR000DLY	TF ChIP-seq	POLR2A	Homo sapiens
/experiments/ENCSR189VXS/	ENCSR189VXS	TF ChIP-seq	GTF2F1	Homo sapiens
/experiments/ENCSR000EHQ/	ENCSR000EHQ	TF ChIP-seq	POLR3G	Homo sapiens
/experiments/ENCSR000EHL/	ENCSR000EHL	TF ChIP-seq	POLR2A	Homo sapiens
/experiments/ENCSR100UQX/	ENCSR100UQX	TF ChIP-seq	TAF9B	Homo sapiens
/experiments/ENCSR377BLZ/	ENCSR377BLZ	TF ChIP-seq	GTF2F1	Homo sapiens
/experiments/ENCSR532KTI/	ENCSR532KTI	TF ChIP-seq	GTF2E2	Homo sapiens
/experiments/ENCSR000DOI/	ENCSR000DOI	TF ChIP-seq	POLR3A	Homo sapiens
/experiments/ENCSR000BNM/	ENCSR000BNM	TF ChIP-seq	TAF7	Homo sapiens
/experiments/ENCSR000FAJ/	ENCSR000FAJ	TF ChIP-seq	POLR2A	Homo sapiens
/experiments/ENCSR000BKS/	ENCSR000BKS	TF ChIP-seq	TAF1	Homo sapiens
/experiments/ENCSR031TFS/	ENCSR031TFS	TF ChIP-seq	POLR2A	Homo sapiens
/experiments/ENCSR400FSM/	ENCSR400FSM	TF ChIP-seq	POLR2H	Homo sapiens
/experiments/ENCSR801RPW/	ENCSR801RPW	TF ChIP-seq	GTF2A2	Homo sapiens
/experiments/ENCSR671GFC/	ENCSR671GFC	TF ChIP-seq	TAF7	Homo sapiens
/experiments/ENCSR388QZF/	ENCSR388QZF	TF ChIP-seq	POLR2A	Homo sapiens
/experiments/ENCSR000BKR/	ENCSR000BKR	TF ChIP-seq	POLR2AphosphoS5	Homo sapiens

## Sheet: RNA binding Proteins
RNA Binding Proteins
2020-07-22 12:06:27.082693	https://www.encodeproject.org/report/?type=Experiment&status=released&perturbed=false&biosample_ontology.term_name=K562&target.investigated_as=RNA+binding+protein&assay_title=TF+ChIP-seq&field=%40id&field=accession&field=assay_title&field=target.label&field=replicates.library.biosample.organism.scientific_name&limit=all
ID	Accession	Assay title	Target of assay	Organism
/experiments/ENCSR948KMB/	ENCSR948KMB	TF ChIP-seq	PTBP1	Homo sapiens
/experiments/ENCSR686EYO/	ENCSR686EYO	TF ChIP-seq	KHSRP	Homo sapiens
/experiments/ENCSR598GER/	ENCSR598GER	TF ChIP-seq	CCAR2	Homo sapiens
/experiments/ENCSR112RNT/	ENCSR112RNT	TF ChIP-seq	HNRNPLL	Homo sapiens
/experiments/ENCSR594BNR/	ENCSR594BNR	TF ChIP-seq	HNRNPL	Homo sapiens
/experiments/ENCSR754ZHU/	ENCSR754ZHU	TF ChIP-seq	SNRNP70	Homo sapiens
/experiments/ENCSR574XEO/	ENCSR574XEO	TF ChIP-seq	NUFIP1	Homo sapiens
/experiments/ENCSR764OXF/	ENCSR764OXF	TF ChIP-seq	RBM39	Homo sapiens
/experiments/ENCSR429XTR/	ENCSR429XTR	TF ChIP-seq	TARDBP	Homo sapiens
/experiments/ENCSR776CYN/	ENCSR776CYN	TF ChIP-seq	ZFP36	Homo sapiens
/experiments/ENCSR353HEP/	ENCSR353HEP	TF ChIP-seq	TARDBP	Homo sapiens
/experiments/ENCSR581CVA/	ENCSR581CVA	TF ChIP-seq	HNRNPH1	Homo sapiens
/experiments/ENCSR626QJQ/	ENCSR626QJQ	TF ChIP-seq	CSDE1	Homo sapiens
/experiments/ENCSR090JNM/	ENCSR090JNM	TF ChIP-seq	HLTF	Homo sapiens
/experiments/ENCSR126FZN/	ENCSR126FZN	TF ChIP-seq	PTRF	Homo sapiens
/experiments/ENCSR000EFR/	ENCSR000EFR	TF ChIP-seq	ZC3H11A	Homo sapiens
/experiments/ENCSR886RYH/	ENCSR886RYH	TF ChIP-seq	NONO	Homo sapiens
/experiments/ENCSR848AOP/	ENCSR848AOP	TF ChIP-seq	RBM22	Homo sapiens
/experiments/ENCSR288MOZ/	ENCSR288MOZ	TF ChIP-seq	LARP7	Homo sapiens
/experiments/ENCSR567JEU/	ENCSR567JEU	TF ChIP-seq	YBX3	Homo sapiens
/experiments/ENCSR167JBG/	ENCSR167JBG	TF ChIP-seq	DIDO1	Homo sapiens
/experiments/ENCSR213HBY/	ENCSR213HBY	TF ChIP-seq	TOE1	Homo sapiens
/experiments/ENCSR220YXI/	ENCSR220YXI	TF ChIP-seq	PRPF4	Homo sapiens
/experiments/ENCSR479QAJ/	ENCSR479QAJ	TF ChIP-seq	U2AF2	Homo sapiens
/experiments/ENCSR177DNR/	ENCSR177DNR	TF ChIP-seq	FIP1L1	Homo sapiens
/experiments/ENCSR402XII/	ENCSR402XII	TF ChIP-seq	CSDE1	Homo sapiens
/experiments/ENCSR832DMO/	ENCSR832DMO	TF ChIP-seq	SRSF1	Homo sapiens
/experiments/ENCSR632TJQ/	ENCSR632TJQ	TF ChIP-seq	ILF3	Homo sapiens
/experiments/ENCSR296MXW/	ENCSR296MXW	TF ChIP-seq	HNRNPUL1	Homo sapiens
/experiments/ENCSR641BSL/	ENCSR641BSL	TF ChIP-seq	2001-08-01	Homo sapiens
/experiments/ENCSR000EHD/	ENCSR000EHD	TF ChIP-seq	CHD2	Homo sapiens
/experiments/ENCSR000DOA/	ENCSR000DOA	TF ChIP-seq	CCNT2	Homo sapiens
/experiments/ENCSR033VAZ/	ENCSR033VAZ	TF ChIP-seq	TARDBP	Homo sapiens
/experiments/ENCSR899GSH/	ENCSR899GSH	TF ChIP-seq	RBM34	Homo sapiens
/experiments/ENCSR690GUG/	ENCSR690GUG	TF ChIP-seq	U2AF1	Homo sapiens
/experiments/ENCSR052PTN/	ENCSR052PTN	TF ChIP-seq	PCBP1	Homo sapiens
/experiments/ENCSR000DOF/	ENCSR000DOF	TF ChIP-seq	NELFE	Homo sapiens
/experiments/ENCSR072VUO/	ENCSR072VUO	TF ChIP-seq	SAFB	Homo sapiens
/experiments/ENCSR814AJH/	ENCSR814AJH	TF ChIP-seq	SRSF9	Homo sapiens
/experiments/ENCSR047LSJ/	ENCSR047LSJ	TF ChIP-seq	TAF15	Homo sapiens
/experiments/ENCSR724GSW/	ENCSR724GSW	TF ChIP-seq	SAFB2	Homo sapiens
/experiments/ENCSR222MYK/	ENCSR222MYK	TF ChIP-seq	SRSF7	Homo sapiens
/experiments/ENCSR000ATW/	ENCSR000ATW	TF ChIP-seq	CBX8	Homo sapiens
/experiments/ENCSR654CQU/	ENCSR654CQU	TF ChIP-seq	SNIP1	Homo sapiens
/experiments/ENCSR415TXN/	ENCSR415TXN	TF ChIP-seq	NONO	Homo sapiens
/experiments/ENCSR423FCW/	ENCSR423FCW	TF ChIP-seq	RBM14	Homo sapiens
/experiments/ENCSR268QIQ/	ENCSR268QIQ	TF ChIP-seq	SRSF3	Homo sapiens
/experiments/ENCSR603REQ/	ENCSR603REQ	TF ChIP-seq	PCBP2	Homo sapiens
/experiments/ENCSR850WUE/	ENCSR850WUE	TF ChIP-seq	RBM15	Homo sapiens
/experiments/ENCSR894CGX/	ENCSR894CGX	TF ChIP-seq	SUPT5H	Homo sapiens
/experiments/ENCSR791OZM/	ENCSR791OZM	TF ChIP-seq	RBM25	Homo sapiens
/experiments/ENCSR142YYA/	ENCSR142YYA	TF ChIP-seq	EWSR1	Homo sapiens

## Sheet: Histone Modifications
Histone Modifications
2020-07-22 12:16:08.755326	https://www.encodeproject.org/report/?type=Experiment&status=released&perturbed=false&biosample_ontology.term_name=K562&assay_title=Histone+ChIP-seq&field=%40id&field=accession&field=assay_title&field=target.label&limit=all
ID	Accession	Assay title	Target of assay
/experiments/ENCSR000EVZ/	ENCSR000EVZ	Histone ChIP-seq	H3K9ac
/experiments/ENCSR000EWA/	ENCSR000EWA	Histone ChIP-seq	H3K4me3
/experiments/ENCSR000DWB/	ENCSR000DWB	Histone ChIP-seq	H3K36me3
/experiments/ENCSR000DWD/	ENCSR000DWD	Histone ChIP-seq	H3K4me3
/experiments/ENCSR000EWB/	ENCSR000EWB	Histone ChIP-seq	H3K27me3
/experiments/ENCSR668LDD/	ENCSR668LDD	Histone ChIP-seq	H3K4me3
/experiments/ENCSR000AKP/	ENCSR000AKP	Histone ChIP-seq	H3K27ac
/experiments/ENCSR000APD/	ENCSR000APD	Histone ChIP-seq	H3K79me2
/experiments/ENCSR000APC/	ENCSR000APC	Histone ChIP-seq	H2AFZ
/experiments/ENCSR000AKT/	ENCSR000AKT	Histone ChIP-seq	H3K4me2
/experiments/ENCSR000AKU/	ENCSR000AKU	Histone ChIP-seq	H3K4me3
/experiments/ENCSR000AKR/	ENCSR000AKR	Histone ChIP-seq	H3K36me3
/experiments/ENCSR000AKQ/	ENCSR000AKQ	Histone ChIP-seq	H3K27me3
/experiments/ENCSR000AKX/	ENCSR000AKX	Histone ChIP-seq	H4K20me1
/experiments/ENCSR000AKW/	ENCSR000AKW	Histone ChIP-seq	H3K9me1
/experiments/ENCSR000AKS/	ENCSR000AKS	Histone ChIP-seq	H3K4me1
/experiments/ENCSR000EWC/	ENCSR000EWC	Histone ChIP-seq	H3K4me1
/experiments/ENCSR000APE/	ENCSR000APE	Histone ChIP-seq	H3K9me3
/experiments/ENCSR000AKV/	ENCSR000AKV	Histone ChIP-seq	H3K9ac

## Sheet: DNA Replication Proteins
DNA Replication
2020-07-22 12:09:56.711063	https://www.encodeproject.org/report/?type=Experiment&status=released&perturbed=false&biosample_ontology.term_name=K562&assay_title=TF+ChIP-seq&field=%40id&field=accession&field=assay_title&field=target.label&field=replicates.library.biosample.organism.scientific_name&target.investigated_as=DNA+replication&limit=all
ID	Accession	Assay title	Target of assay	Organism
/experiments/ENCSR542WJU/	ENCSR542WJU	TF ChIP-seq	MCM7	Homo sapiens
/experiments/ENCSR000EGW/	ENCSR000EGW	TF ChIP-seq	SMC3	Homo sapiens
/experiments/ENCSR068VRA/	ENCSR068VRA	TF ChIP-seq	MCM7	Homo sapiens
/experiments/ENCSR138SFL/	ENCSR138SFL	TF ChIP-seq	MCM2	Homo sapiens
/experiments/ENCSR552PSV/	ENCSR552PSV	TF ChIP-seq	MCM2	Homo sapiens
/experiments/ENCSR628APV/	ENCSR628APV	TF ChIP-seq	MCM5	Homo sapiens
/experiments/ENCSR990AZC/	ENCSR990AZC	TF ChIP-seq	MCM3	Homo sapiens
/experiments/ENCSR079WHK/	ENCSR079WHK	TF ChIP-seq	MCM5	Homo sapiens
/experiments/ENCSR038RGL/	ENCSR038RGL	TF ChIP-seq	MCM7	Homo sapiens

## Sheet: DNA Repair Proteins
DNA repair
2020-07-22 12:09:09.167437	https://www.encodeproject.org/report/?type=Experiment&status=released&perturbed=false&biosample_ontology.term_name=K562&assay_title=TF+ChIP-seq&field=%40id&field=accession&field=assay_title&field=target.label&field=replicates.library.biosample.organism.scientific_name&target.investigated_as=DNA+repair&limit=all
ID	Accession	Assay title	Target of assay	Organism
/experiments/ENCSR051DXE/	ENCSR051DXE	TF ChIP-seq	FUS	Homo sapiens
/experiments/ENCSR429QPP/	ENCSR429QPP	TF ChIP-seq	FOXM1	Homo sapiens
/experiments/ENCSR524BUE/	ENCSR524BUE	TF ChIP-seq	RAD51	Homo sapiens
/experiments/ENCSR851XLW/	ENCSR851XLW	TF ChIP-seq	ZNF830	Homo sapiens
/experiments/ENCSR350XWY/	ENCSR350XWY	TF ChIP-seq	C11orf30	Homo sapiens
/experiments/ENCSR997NGQ/	ENCSR997NGQ	TF ChIP-seq	XRCC3	Homo sapiens
/experiments/ENCSR000FAC/	ENCSR000FAC	TF ChIP-seq	XRCC4	Homo sapiens
/experiments/ENCSR000BQY/	ENCSR000BQY	TF ChIP-seq	PML	Homo sapiens
/experiments/ENCSR836COE/	ENCSR836COE	TF ChIP-seq	RBM17	Homo sapiens
/experiments/ENCSR996ESX/	ENCSR996ESX	TF ChIP-seq	NFRKB	Homo sapiens
/experiments/ENCSR000AVE/	ENCSR000AVE	TF ChIP-seq	WHSC1	Homo sapiens
/experiments/ENCSR657EOF/	ENCSR657EOF	TF ChIP-seq	NFRKB	Homo sapiens
/experiments/ENCSR130HEG/	ENCSR130HEG	TF ChIP-seq	COPS2	Homo sapiens
/experiments/ENCSR000ATW/	ENCSR000ATW	TF ChIP-seq	CBX8	Homo sapiens
/experiments/ENCSR033NQK/	ENCSR033NQK	TF ChIP-seq	ZNF830	Homo sapiens
/experiments/ENCSR085QEV/	ENCSR085QEV	TF ChIP-seq	NBN	Homo sapiens

## Sheet: Cohesin Proteins
Cohesin Proteins
2020-07-22 12:10:53.970619	https://www.encodeproject.org/report/?type=Experiment&status=released&perturbed=false&biosample_ontology.term_name=K562&assay_title=TF+ChIP-seq&field=%40id&field=accession&field=assay_title&field=target.label&field=replicates.library.biosample.organism.scientific_name&target.investigated_as=cohesin&limit=all
ID	Accession	Assay title	Target of assay	Organism
/experiments/ENCSR000FAD/	ENCSR000FAD	TF ChIP-seq	RAD21	Homo sapiens
/experiments/ENCSR835TCD/	ENCSR835TCD	TF ChIP-seq	HDAC8	Homo sapiens
/experiments/ENCSR000BKV/	ENCSR000BKV	TF ChIP-seq	RAD21	Homo sapiens
/experiments/ENCSR670JDQ/	ENCSR670JDQ	TF ChIP-seq	RB1	Homo sapiens
/experiments/ENCSR000DJZ/	ENCSR000DJZ	TF ChIP-seq	HDAC8	Homo sapiens
/experiments/ENCSR879KXD/	ENCSR879KXD	TF ChIP-seq	RAD21	Homo sapiens
/experiments/ENCSR153HNT/	ENCSR153HNT	TF ChIP-seq	STAG1	Homo sapiens

## Sheet: Cofactor Proteins
Cofactor Proteins
2020-07-22 12:12:24.232189	https://www.encodeproject.org/report/?type=Experiment&status=released&perturbed=false&biosample_ontology.term_name=K562&assay_title=TF+ChIP-seq&field=%40id&field=accession&field=assay_title&field=target.label&field=replicates.library.biosample.organism.scientific_name&target.investigated_as=cofactor&limit=all
ID	Accession	Assay title	Target of assay	Organism
/experiments/ENCSR051DXE/	ENCSR051DXE	TF ChIP-seq	FUS	Homo sapiens
/experiments/ENCSR119ULQ/	ENCSR119ULQ	TF ChIP-seq	NCOA4	Homo sapiens
/experiments/ENCSR697YLJ/	ENCSR697YLJ	TF ChIP-seq	CBFA2T3	Homo sapiens
/experiments/ENCSR699PVC/	ENCSR699PVC	TF ChIP-seq	CBFA2T2	Homo sapiens
/experiments/ENCSR807BGP/	ENCSR807BGP	TF ChIP-seq	MTA1	Homo sapiens
/experiments/ENCSR972ZBV/	ENCSR972ZBV	TF ChIP-seq	ATF7	Homo sapiens
/experiments/ENCSR822LBD/	ENCSR822LBD	TF ChIP-seq	RBFOX2	Homo sapiens
/experiments/ENCSR154EIH/	ENCSR154EIH	TF ChIP-seq	TRIP13	Homo sapiens
/experiments/ENCSR000EGB/	ENCSR000EGB	TF ChIP-seq	TBL1XR1	Homo sapiens
/experiments/ENCSR000DOB/	ENCSR000DOB	TF ChIP-seq	HMGN3	Homo sapiens
/experiments/ENCSR000EGA/	ENCSR000EGA	TF ChIP-seq	TBL1XR1	Homo sapiens
/experiments/ENCSR272JAT/	ENCSR272JAT	TF ChIP-seq	CBX5	Homo sapiens
/experiments/ENCSR711SNW/	ENCSR711SNW	TF ChIP-seq	NCOA1	Homo sapiens
/experiments/ENCSR000ATY/	ENCSR000ATY	TF ChIP-seq	NCOR1	Homo sapiens
/experiments/ENCSR000DOK/	ENCSR000DOK	TF ChIP-seq	BDP1	Homo sapiens
/experiments/ENCSR557RVF/	ENCSR557RVF	TF ChIP-seq	ZHX1	Homo sapiens
/experiments/ENCSR000DOJ/	ENCSR000DOJ	TF ChIP-seq	BRF1	Homo sapiens
/experiments/ENCSR000AQJ/	ENCSR000AQJ	TF ChIP-seq	SAP30	Homo sapiens
/experiments/ENCSR635GTR/	ENCSR635GTR	TF ChIP-seq	TEAD2	Homo sapiens
/experiments/ENCSR563YDA/	ENCSR563YDA	TF ChIP-seq	HDGF	Homo sapiens
/experiments/ENCSR795IYP/	ENCSR795IYP	TF ChIP-seq	JUNB	Homo sapiens
/experiments/ENCSR798ILC/	ENCSR798ILC	TF ChIP-seq	NCOR1	Homo sapiens
/experiments/ENCSR583ACG/	ENCSR583ACG	TF ChIP-seq	BRD4	Homo sapiens
/experiments/ENCSR219BXP/	ENCSR219BXP	TF ChIP-seq	DPF2	Homo sapiens
/experiments/ENCSR349TZO/	ENCSR349TZO	TF ChIP-seq	NCOA2	Homo sapiens
/experiments/ENCSR931HNY/	ENCSR931HNY	TF ChIP-seq	NCOA1	Homo sapiens
/experiments/ENCSR822CCM/	ENCSR822CCM	TF ChIP-seq	ARID1B	Homo sapiens
/experiments/ENCSR715CCR/	ENCSR715CCR	TF ChIP-seq	DPF2	Homo sapiens
/experiments/ENCSR920ASP/	ENCSR920ASP	TF ChIP-seq	ZFX	Homo sapiens
/experiments/ENCSR382AIB/	ENCSR382AIB	TF ChIP-seq	DDX20	Homo sapiens
/experiments/ENCSR446LAV/	ENCSR446LAV	TF ChIP-seq	DDX20	Homo sapiens
/experiments/ENCSR298JCG/	ENCSR298JCG	TF ChIP-seq	NCOR1	Homo sapiens
/experiments/ENCSR910JAI/	ENCSR910JAI	TF ChIP-seq	NCOR1	Homo sapiens
/experiments/ENCSR871TKJ/	ENCSR871TKJ	TF ChIP-seq	THRAP3	Homo sapiens
/experiments/ENCSR632SHZ/	ENCSR632SHZ	TF ChIP-seq	NFE2L1	Homo sapiens
/experiments/ENCSR000EHO/	ENCSR000EHO	TF ChIP-seq	SMARCA4	Homo sapiens
/experiments/ENCSR000BME/	ENCSR000BME	TF ChIP-seq	ZBTB7A	Homo sapiens
/experiments/ENCSR197ALX/	ENCSR197ALX	TF ChIP-seq	HDGF	Homo sapiens
/experiments/ENCSR658WFQ/	ENCSR658WFQ	TF ChIP-seq	NCOA1	Homo sapiens
/experiments/ENCSR000DJY/	ENCSR000DJY	TF ChIP-seq	JUNB	Homo sapiens
/experiments/ENCSR567JEU/	ENCSR567JEU	TF ChIP-seq	YBX3	Homo sapiens
/experiments/ENCSR024LKA/	ENCSR024LKA	TF ChIP-seq	HDAC3	Homo sapiens
/experiments/ENCSR587OQL/	ENCSR587OQL	TF ChIP-seq	SMARCA4	Homo sapiens
/experiments/ENCSR168CEE/	ENCSR168CEE	TF ChIP-seq	NCOA6	Homo sapiens
/experiments/ENCSR643VTW/	ENCSR643VTW	TF ChIP-seq	SMARCA4	Homo sapiens
/experiments/ENCSR803EKW/	ENCSR803EKW	TF ChIP-seq	NCOA2	Homo sapiens
/experiments/ENCSR000ATT/	ENCSR000ATT	TF ChIP-seq	CREBBP	Homo sapiens

## Sheet: Chromatin Remodeller Proteins
Chromatin Remodeller Proteins
2020-07-22 12:13:07.529726	https://www.encodeproject.org/report/?type=Experiment&status=released&perturbed=false&biosample_ontology.term_name=K562&assay_title=TF+ChIP-seq&field=%40id&field=accession&field=assay_title&field=target.label&field=replicates.library.biosample.organism.scientific_name&target.investigated_as=chromatin+remodeler&limit=all
ID	Accession	Assay title	Target of assay	Organism
/experiments/ENCSR119VCX/	ENCSR119VCX	TF ChIP-seq	PHF21A	Homo sapiens
/experiments/ENCSR594SMP/	ENCSR594SMP	TF ChIP-seq	PHF20	Homo sapiens
/experiments/ENCSR000EWI/	ENCSR000EWI	TF ChIP-seq	SETDB1	Homo sapiens
/experiments/ENCSR000AQA/	ENCSR000AQA	TF ChIP-seq	KDM5B	Homo sapiens
/experiments/ENCSR000AQD/	ENCSR000AQD	TF ChIP-seq	CHD1	Homo sapiens
/experiments/ENCSR000BRT/	ENCSR000BRT	TF ChIP-seq	CBX3	Homo sapiens
/experiments/ENCSR000ATW/	ENCSR000ATW	TF ChIP-seq	CBX8	Homo sapiens
/experiments/ENCSR000BMG/	ENCSR000BMG	TF ChIP-seq	HDAC2	Homo sapiens
/experiments/ENCSR893WSB/	ENCSR893WSB	TF ChIP-seq	HDAC2	Homo sapiens
/experiments/ENCSR000AVE/	ENCSR000AVE	TF ChIP-seq	WHSC1	Homo sapiens
/experiments/ENCSR491EBY/	ENCSR491EBY	TF ChIP-seq	ARID2	Homo sapiens
/experiments/ENCSR914NEI/	ENCSR914NEI	TF ChIP-seq	MTA3	Homo sapiens
/experiments/ENCSR000EHB/	ENCSR000EHB	TF ChIP-seq	TAL1	Homo sapiens
/experiments/ENCSR657JLK/	ENCSR657JLK	TF ChIP-seq	SIN3B	Homo sapiens
/experiments/ENCSR000ATL/	ENCSR000ATL	TF ChIP-seq	CHD4	Homo sapiens
/experiments/ENCSR175EOM/	ENCSR175EOM	TF ChIP-seq	EHMT2	Homo sapiens
/experiments/ENCSR000DOH/	ENCSR000DOH	TF ChIP-seq	SIRT6	Homo sapiens
/experiments/ENCSR711VWL/	ENCSR711VWL	TF ChIP-seq	HDAC1	Homo sapiens
/experiments/ENCSR160QYK/	ENCSR160QYK	TF ChIP-seq	GATAD2A	Homo sapiens
/experiments/ENCSR000EHN/	ENCSR000EHN	TF ChIP-seq	SMARCB1	Homo sapiens
/experiments/ENCSR000EGG/	ENCSR000EGG	TF ChIP-seq	RCOR1	Homo sapiens
/experiments/ENCSR072VUO/	ENCSR072VUO	TF ChIP-seq	SAFB	Homo sapiens
/experiments/ENCSR272JAT/	ENCSR272JAT	TF ChIP-seq	CBX5	Homo sapiens
/experiments/ENCSR782WRO/	ENCSR782WRO	TF ChIP-seq	BMI1	Homo sapiens
/experiments/ENCSR000AQI/	ENCSR000AQI	TF ChIP-seq	RBBP5	Homo sapiens
/experiments/ENCSR000BGW/	ENCSR000BGW	TF ChIP-seq	SPI1	Homo sapiens
/experiments/ENCSR431XGJ/	ENCSR431XGJ	TF ChIP-seq	PYGO2	Homo sapiens
/experiments/ENCSR000AQH/	ENCSR000AQH	TF ChIP-seq	PHF8	Homo sapiens
/experiments/ENCSR000EGC/	ENCSR000EGC	TF ChIP-seq	RCOR1	Homo sapiens
/experiments/ENCSR000ATJ/	ENCSR000ATJ	TF ChIP-seq	HDAC6	Homo sapiens
/experiments/ENCSR000ATV/	ENCSR000ATV	TF ChIP-seq	CBX3	Homo sapiens
/experiments/ENCSR000AQJ/	ENCSR000AQJ	TF ChIP-seq	SAP30	Homo sapiens
/experiments/ENCSR000AUC/	ENCSR000AUC	TF ChIP-seq	SUZ12	Homo sapiens
/experiments/ENCSR000AQE/	ENCSR000AQE	TF ChIP-seq	EZH2	Homo sapiens
/experiments/ENCSR000EFN/	ENCSR000EFN	TF ChIP-seq	HCFC1	Homo sapiens
/experiments/ENCSR000AQF/	ENCSR000AQF	TF ChIP-seq	HDAC1	Homo sapiens
/experiments/ENCSR000AUB/	ENCSR000AUB	TF ChIP-seq	SIRT6	Homo sapiens
/experiments/ENCSR115BBC/	ENCSR115BBC	TF ChIP-seq	ASH1L	Homo sapiens
/experiments/ENCSR000AQG/	ENCSR000AQG	TF ChIP-seq	HDAC2	Homo sapiens
/experiments/ENCSR530XQI/	ENCSR530XQI	TF ChIP-seq	L3MBTL2	Homo sapiens
/experiments/ENCSR642VZY/	ENCSR642VZY	TF ChIP-seq	KDM4B	Homo sapiens
/experiments/ENCSR411UYA/	ENCSR411UYA	TF ChIP-seq	MTA2	Homo sapiens
/experiments/ENCSR000ATZ/	ENCSR000ATZ	TF ChIP-seq	KAT2B	Homo sapiens
/experiments/ENCSR920BLG/	ENCSR920BLG	TF ChIP-seq	SIN3A	Homo sapiens
/experiments/ENCSR583ACG/	ENCSR583ACG	TF ChIP-seq	BRD4	Homo sapiens
/experiments/ENCSR660RNO/	ENCSR660RNO	TF ChIP-seq	KDM4B	Homo sapiens
/experiments/ENCSR568PGX/	ENCSR568PGX	TF ChIP-seq	HDAC1	Homo sapiens
/experiments/ENCSR822CCM/	ENCSR822CCM	TF ChIP-seq	ARID1B	Homo sapiens
/experiments/ENCSR086FZL/	ENCSR086FZL	TF ChIP-seq	KAT8	Homo sapiens
/experiments/ENCSR223MLH/	ENCSR223MLH	TF ChIP-seq	BRCA1	Homo sapiens
/experiments/ENCSR113LAS/	ENCSR113LAS	TF ChIP-seq	MTA2	Homo sapiens
/experiments/ENCSR987PBI/	ENCSR987PBI	TF ChIP-seq	DNMT1	Homo sapiens
/experiments/ENCSR895HSJ/	ENCSR895HSJ	TF ChIP-seq	SMARCA5	Homo sapiens
/experiments/ENCSR519WMW/	ENCSR519WMW	TF ChIP-seq	SMARCC2	Homo sapiens
/experiments/ENCSR000ATX/	ENCSR000ATX	TF ChIP-seq	KDM1A	Homo sapiens
/experiments/ENCSR221GAN/	ENCSR221GAN	TF ChIP-seq	MBD2	Homo sapiens
/experiments/ENCSR201NQZ/	ENCSR201NQZ	TF ChIP-seq	CTBP1	Homo sapiens
/experiments/ENCSR412CTM/	ENCSR412CTM	TF ChIP-seq	SUZ12	Homo sapiens
/experiments/ENCSR410DWC/	ENCSR410DWC	TF ChIP-seq	PYGO2	Homo sapiens
/experiments/ENCSR075HTM/	ENCSR075HTM	TF ChIP-seq	HDAC2	Homo sapiens
/experiments/ENCSR000EWD/	ENCSR000EWD	TF ChIP-seq	SETDB1	Homo sapiens
/experiments/ENCSR177XCS/	ENCSR177XCS	TF ChIP-seq	BRD9	Homo sapiens
/experiments/ENCSR157TCS/	ENCSR157TCS	TF ChIP-seq	SMARCE1	Homo sapiens
/experiments/ENCSR024LKA/	ENCSR024LKA	TF ChIP-seq	HDAC3	Homo sapiens
/experiments/ENCSR360HRA/	ENCSR360HRA	TF ChIP-seq	KDM1A	Homo sapiens
/experiments/ENCSR808AKZ/	ENCSR808AKZ	TF ChIP-seq	BCOR	Homo sapiens
/experiments/ENCSR908CMW/	ENCSR908CMW	TF ChIP-seq	KDM1A	Homo sapiens
/experiments/ENCSR426MDV/	ENCSR426MDV	TF ChIP-seq	MIER1	Homo sapiens
/experiments/ENCSR817QKV/	ENCSR817QKV	TF ChIP-seq	EP400	Homo sapiens
/experiments/ENCSR387UWP/	ENCSR387UWP	TF ChIP-seq	HDAC1	Homo sapiens
/experiments/ENCSR946BXO/	ENCSR946BXO	TF ChIP-seq	BRCA1	Homo sapiens
/experiments/ENCSR350XWY/	ENCSR350XWY	TF ChIP-seq	C11orf30	Homo sapiens
/experiments/ENCSR000BLR/	ENCSR000BLR	TF ChIP-seq	SIN3A	Homo sapiens
/experiments/ENCSR625ZVM/	ENCSR625ZVM	TF ChIP-seq	PRMT5	Homo sapiens
/experiments/ENCSR000AUT/	ENCSR000AUT	TF ChIP-seq	SETDB1	Homo sapiens
/experiments/ENCSR106FRG/	ENCSR106FRG	TF ChIP-seq	TAL1	Homo sapiens
