# Supplementary material for: The chromatin network helps prevent cancer-associated mutagenesis at transcription-replication conflicts
Source: Nat Commun. 2023 Oct 28;14:6890. doi: 10.1038/s41467-023-42653-0 (PMC10613258; doi:10.1038/s41467-023-42653-0)
Supplement: Supplementary file 6 — Source Data [file 41467_2023_42653_MOESM6_ESM.xlsx]

## Sheet: Figure 1b
gene_name	upstream_fc	downstream_fc	mean_fc
NRF1	3.20589	2.29858	2.75224	ENRICHED
H3K79me2	2.97163	2.40595	2.68879	ENRICHED
PKNOX1	3.1411	2.05775	2.59943	ENRICHED
PRDM10	3.23373	1.58512	2.40942	ENRICHED
SUPT5H	3.10811	1.69815	2.40313	ENRICHED
GMEB1	2.77215	1.93709	2.35462	ENRICHED
RBFOX2	3.20799	1.29252	2.25025	ENRICHED
POLR2B	2.87344	1.57496	2.2242	ENRICHED
ZZZ3	2.51738	1.82827	2.17282	ENRICHED
ZNF407	2.42909	1.90518	2.16713	ENRICHED
H3K4me3	2.7774	1.53819	2.15779	ENRICHED
POLR2H	2.52335	1.65479	2.08907	ENRICHED
POLR2G	3.09479	1.04918	2.07199	ENRICHED
ZBTB33	2.90722	1.21118	2.0592	ENRICHED
EP400	2.67889	1.42446	2.05167	ENRICHED
ATAC-seq	2.77179	1.26583	2.01881	ENRICHED
E4F1	3.20487	0.822381	2.01363	ENRICHED
POLR2A	2.6341	1.32762	1.98086	ENRICHED
GABPB1	2.49617	1.12461	1.81039	ENRICHED
HDGF	2.4557	1.12057	1.78813	ENRICHED
THRAP3	2.10359	1.43897	1.77128	ENRICHED
MNT	2.32005	1.20203	1.76104	ENRICHED
RBM22	2.09015	1.39558	1.74286	ENRICHED
H3K9ac	2.35665	1.11107	1.73386	ENRICHED
WGBS	2.21551	1.24584	1.73067	ENRICHED
TOE1	2.20738	1.09168	1.64953	ENRICHED
E2F1	1.91979	1.35528	1.63754	ENRICHED
KHSRP	1.9807	1.27331	1.62701	ENRICHED
H3K4me2	2.07781	1.1258	1.6018	ENRICHED
NFIC	2.13803	1.06005	1.59904	ENRICHED
H3K27ac	2.12246	1.04469	1.58358	ENRICHED
AFF1	1.94234	1.22433	1.58334	ENRICHED
ATF7	2.41671	0.726105	1.57141	ENRICHED
C11orf30	2.01162	1.12645	1.56903	ENRICHED
ARID1B	2.43982	0.625227	1.53252	ENRICHED
RAD51	2.14533	0.918437	1.53188	ENRICHED
CREB1	2.10794	0.947483	1.52771	ENRICHED
ATF1	1.90311	1.14939	1.52625	ENRICHED
ZSCAN29	1.83041	1.19944	1.51492	ENRICHED
DPF2	2.22381	0.743482	1.48364	ENRICHED
ATF2	1.95536	0.98451	1.46994	ENRICHED
E2F8	1.94787	0.986042	1.46696	ENRICHED
NR2C1	1.63073	1.29837	1.46455	ENRICHED
IKZF1	2.39848	0.512009	1.45525	ENRICHED
PHF8	1.85975	1.03811	1.44893	ENRICHED
SMARCE2	2.15019	0.746882	1.44854	ENRICHED
ASH1L	1.88464	1.00326	1.44395	ENRICHED
SMARCC2	1.86145	0.993403	1.42743	ENRICHED
MEIS2	2.14323	0.710482	1.42686	ENRICHED
ELF4	1.69758	1.13343	1.41551	ENRICHED
ATF4	2.20641	0.603328	1.40487	ENRICHED
MGA	1.93215	0.870125	1.40114	ENRICHED
CHAMP1	1.69945	1.08095	1.3902	ENRICHED
L3MBTL2	2.18412	0.591159	1.38764	ENRICHED
ZBTB40	1.89556	0.872031	1.3838	ENRICHED
ILF3	1.66979	1.0775	1.37364	ENRICHED
SMARCA5	1.9799	0.757386	1.36864	ENRICHED
HDAC3	1.73044	0.999077	1.36476	ENRICHED
RBBP5	1.82947	0.896023	1.36275	ENRICHED
NFATC3	1.82344	0.888523	1.35598	ENRICHED
ZBTB2	1.86228	0.837188	1.34973	ENRICHED
NKRF	1.82102	0.859435	1.34023	ENRICHED
NBN	1.85455	0.816117	1.33533	ENRICHED
ZNF592	2.05384	0.553769	1.30381	ENRICHED
HDAC1	1.92265	0.664326	1.29349	ENRICHED
ZNF354C	1.82347	0.762675	1.29307	ENRICHED
DDX20	1.6599	0.918049	1.28898	ENRICHED
ZFP91	2.04816	0.51141	1.27978	ENRICHED
MAZ	1.78759	0.750279	1.26893	ENRICHED
HNRNPLL	1.65344	0.882498	1.26797	ENRICHED
FOXK2	1.64902	0.879424	1.26422	ENRICHED
CBFA2T3	2.40399	0.108887	1.25644	UNAFFECTED
NR2F1	1.83689	0.66008	1.24848	ENRICHED
SMARCA4	1.85786	0.626099	1.24198	ENRICHED
DNMT1	1.6378	0.845383	1.24159	ENRICHED
MTA1	1.6908	0.785575	1.23819	ENRICHED
GATAD2B	1.55897	0.913502	1.23624	ENRICHED
ZNF830	1.42717	1.04223	1.2347	ENRICHED
CC2D1A	1.78952	0.61964	1.20458	ENRICHED
ARNT	1.61799	0.787451	1.20272	ENRICHED
ZEB2	1.83303	0.567183	1.2001	ENRICHED
KDM1A	1.86155	0.533736	1.19764	ENRICHED
MTA3	1.88449	0.508246	1.19637	ENRICHED
ZNF316	1.62662	0.760971	1.19379	ENRICHED
FOXM1	1.694	0.687886	1.19094	ENRICHED
NCOR1	1.93729	0.423615	1.18045	ENRICHED
ZC3H8	1.63514	0.717242	1.17619	ENRICHED
HMBOX1	1.49967	0.851435	1.17555	ENRICHED
ATF3	1.68416	0.641205	1.16268	ENRICHED
CSDE1	1.46851	0.842872	1.15569	ENRICHED
PBX2	1.52574	0.783536	1.15464	ENRICHED
MYBL2	1.45108	0.834785	1.14293	ENRICHED
HLTF	1.58512	0.680206	1.13266	ENRICHED
MITF	1.56682	0.680605	1.12371	ENRICHED
CREB3L1	1.54871	0.688482	1.11859	ENRICHED
ADNP	1.58244	0.645985	1.11421	ENRICHED
NFRKB	1.35463	0.860247	1.10744	ENRICHED
SMAD5	1.47507	0.739716	1.10739	ENRICHED
ZFX	1.38541	0.821316	1.10336	ENRICHED
NFXL1	1.43762	0.762288	1.09996	ENRICHED
ZBTB11	1.42654	0.766565	1.09655	ENRICHED
MAX	1.66762	0.516023	1.09182	ENRICHED
KAT8	1.35821	0.823176	1.09069	ENRICHED
XRCC3	1.27384	0.902687	1.08826	ENRICHED
TCF12	1.8973	0.278765	1.08803	ENRICHED
MLLT1	1.79097	0.380383	1.08568	ENRICHED
GABPA	1.35301	0.811558	1.08228	ENRICHED
TAF9B	1.30832	0.848437	1.07838	ENRICHED
POLR2AphosphoS2	1.32513	0.83094	1.07803	ENRICHED
NCOA2	1.22669	0.926204	1.07645	ENRICHED
MIER1	1.68651	0.391837	1.03917	ENRICHED
SIN3B	1.33345	0.730733	1.03209	ENRICHED
TRIM25	1.39841	0.65584	1.02712	ENRICHED
ZNF318	1.35846	0.688079	1.02327	ENRICHED
LARP7	1.42439	0.608596	1.01649	ENRICHED
TFDP1	1.25494	0.749486	1.00222	ENRICHED
TRIM24	1.68846	0.308562	0.998513	ENRICHED
ZNF282	1.47272	0.513921	0.993323	ENRICHED
NR0B1	1.15587	0.819278	0.987572	ENRICHED
MTA2	1.53171	0.441366	0.986538	ENRICHED
ZNF184	1.26158	0.705259	0.983421	ENRICHED
PML	1.44042	0.513459	0.976939	ENRICHED
TCF3	1.58261	0.361386	0.971996	ENRICHED
THRA	1.12928	0.810567	0.969921	ENRICHED
PHB2	1.33968	0.591968	0.965823	ENRICHED
CBFA2T2	1.86419	0.0645336	0.964364	UNAFFECTED
VEZF1	1.3976	0.522608	0.960102	ENRICHED
HES1	1.3567	0.553595	0.955146	ENRICHED
ZNF8	1.31747	0.59005	0.953761	ENRICHED
BCOR	1.72188	0.183618	0.952746	UNAFFECTED
SOX6	1.5131	0.385785	0.949441	ENRICHED
CEBPG	1.36998	0.514949	0.942463	ENRICHED
RFX1	1.9658	-0.101038	0.932381	UNAFFECTED
CDC5L	1.31442	0.533418	0.923921	ENRICHED
DNAse-seq	1.42102	0.420856	0.920937	ENRICHED
SKIL	1.43661	0.401472	0.919042	ENRICHED
SRF	1.23631	0.601512	0.918913	ENRICHED
H3K36me3	1.03203	0.802403	0.917215	ENRICHED
ARID2	1.21763	0.608872	0.913251	ENRICHED
ELF1	1.24225	0.580535	0.911392	ENRICHED
EWSR1	0.915539	0.86929	0.892414	ENRICHED
NCOA1	1.11742	0.665995	0.891707	ENRICHED
ZNF639	1.16241	0.613511	0.887961	ENRICHED
ZBTB8A	1.02808	0.740973	0.884529	ENRICHED
NR3C1	1.1325	0.615466	0.873984	ENRICHED
MAFG	1.17708	0.549862	0.863471	ENRICHED
SP1	1.20653	0.516451	0.86149	ENRICHED
PYGO2	1.13453	0.581999	0.858265	ENRICHED
ZNF24	1.59898	0.114962	0.856973	UNAFFECTED
LEF1	1.1691	0.504585	0.836843	ENRICHED
ZNF512	1.12958	0.543511	0.836547	ENRICHED
TRIP13	1.09584	0.570467	0.833155	ENRICHED
NCOA6	1.03968	0.622913	0.831299	ENRICHED
YBX3	1.07553	0.565644	0.820586	ENRICHED
H3K4me1	1.71788	-0.0834056	0.817235	UNAFFECTED
TRIM28	1.05745	0.558477	0.807962	ENRICHED
ZNF148	1.06468	0.544871	0.804773	ENRICHED
CEBPB	1.20966	0.393867	0.801765	ENRICHED
HCFC1	1.02121	0.572567	0.796887	ENRICHED
PHF20	1.10682	0.454792	0.780806	ENRICHED
TEAD4	1.33458	0.222712	0.778645	UNAFFECTED
CREB3	1.21333	0.323181	0.768254	ENRICHED
ARHGAP35	1.06185	0.466362	0.764105	ENRICHED
MYC	1.09191	0.421741	0.756824	ENRICHED
EGR1	1.0816	0.42881	0.755206	ENRICHED
CREM	1.00694	0.444131	0.725536	ENRICHED
SNIP1	0.941168	0.501701	0.721434	ENRICHED
ESRRA	1.2233	0.213032	0.718167	UNAFFECTED
ATF6	0.965595	0.4625	0.714047	ENRICHED
ETV5	1.07094	0.343158	0.707049	ENRICHED
NONO	0.879679	0.491731	0.685705	ENRICHED
H4K20me1	0.840761	0.507554	0.674158	ENRICHED
ZNF280A	0.921123	0.421872	0.671498	ENRICHED
IRF1	1.03654	0.301127	0.668833	ENRICHED
GTF2A2	0.933938	0.371504	0.652721	ENRICHED
NCOA4	0.884975	0.41638	0.650678	ENRICHED
DACH1	0.932573	0.339356	0.635964	ENRICHED
ZKSCAN8	0.853331	0.416111	0.634721	ENRICHED
JUND	1.00099	0.26605	0.633521	ENRICHED
ZNF7	0.960429	0.277563	0.618996	ENRICHED
ID3	1.16235	0.0678632	0.615109	UNAFFECTED
EHMT2	1.11803	0.102168	0.610098	UNAFFECTED
RAD21	0.92057	0.297251	0.60891	ENRICHED
ARID3A	0.776104	0.436845	0.606475	ENRICHED
GTF2E2	0.760737	0.450576	0.605657	ENRICHED
KLF13	0.927952	0.257606	0.592779	ENRICHED
ZNF12	1.03708	0.147178	0.592128	UNAFFECTED
POLR2AphosphoS5	0.704594	0.475599	0.590097	ENRICHED
IRF9	0.848711	0.325013	0.586862	ENRICHED
ZNF197	0.794017	0.365701	0.579859	ENRICHED
RB1	1.00965	0.145998	0.577826	UNAFFECTED
E2F5	0.79537	0.329438	0.562404	ENRICHED
ZNF644	0.744935	0.368391	0.556663	ENRICHED
TBP	0.824811	0.285204	0.555008	ENRICHED
POLR3	0.834353	0.272412	0.553383	ENRICHED
DNAse-seq_G2_M	0.849363	0.255952	0.552658	ENRICHED
EP300	0.86596	0.205282	0.535621	UNAFFECTED
GATAD2A	0.865049	0.190124	0.527586	UNAFFECTED
NR2F2	0.95559	0.0974273	0.526509	UNAFFECTED
NUFIP1	0.753529	0.294357	0.523943	ENRICHED
ZNF354B	0.616979	0.430714	0.523846	ENRICHED
ZNF507	0.552672	0.492256	0.522464	ENRICHED
NFE2	0.823529	0.203874	0.513702	UNAFFECTED
ZMYM3	0.882987	0.124219	0.503603	UNAFFECTED
RELA	0.813901	0.189184	0.501542	UNAFFECTED
DNase-seq_G1	0.787131	0.207435	0.497283	UNAFFECTED
ZNF384	0.777789	0.215926	0.496857	UNAFFECTED
NR1H2	0.692411	0.298664	0.495538	ENRICHED
PTTG1	0.725257	0.260965	0.493111	ENRICHED
GATA2	0.770174	0.202522	0.486348	UNAFFECTED
SREBF2	0.652555	0.312749	0.482652	ENRICHED
E2F7	0.640242	0.318434	0.479338	ENRICHED
BRD4	0.67564	0.269657	0.472648	ENRICHED
KLF16	0.641214	0.280571	0.460892	ENRICHED
POL2RA	0.588111	0.328721	0.458416	ENRICHED
KDM5B	0.730276	0.180386	0.455331	UNAFFECTED
ETV1	0.654537	0.25492	0.454728	ENRICHED
MEF2D	0.902164	0.00056178	0.451363	UNAFFECTED
JUN	0.703945	0.197963	0.450954	UNAFFECTED
ZNF740	0.689715	0.190822	0.440268	UNAFFECTED
XRCC4	0.632836	0.237598	0.435217	UNAFFECTED
NR2F6	0.617319	0.249254	0.433286	UNAFFECTED
YBX1	0.599417	0.257513	0.428465	ENRICHED
BHLHE40	0.716631	0.136047	0.426339	UNAFFECTED
BCLAF1	0.512629	0.33573	0.424179	ENRICHED
TARDBP	0.731772	0.11112	0.421446	UNAFFECTED
ZNF83	0.516617	0.308757	0.412687	ENRICHED
NFE2L1	0.527297	0.294382	0.41084	ENRICHED
H3K9me1	0.548865	0.266784	0.407825	ENRICHED
RLF	0.706279	0.107646	0.406963	UNAFFECTED
ZNF143	0.549085	0.262681	0.405883	ENRICHED
DIDO1	0.703201	0.106986	0.405093	UNAFFECTED
TAL1	0.758811	0.0460589	0.402435	UNAFFECTED
ETS	0.571454	0.231036	0.401245	UNAFFECTED
H2AXP	0.63547	0.166187	0.400828	UNAFFECTED
FANCD2	0.493673	0.295154	0.394413	ENRICHED
COPS2	0.443356	0.342311	0.392834	ENRICHED
RBM25	0.734585	0.0476662	0.391126	UNAFFECTED
HINFP	0.532756	0.246244	0.3895	UNAFFECTED
H2AFZ	0.72054	0.0419665	0.381253	UNAFFECTED
KLF1	0.622265	0.126052	0.374158	UNAFFECTED
GTF2F1	0.549426	0.181084	0.365255	UNAFFECTED
FOXA1	0.465112	0.261313	0.363212	ENRICHED
TEAD2	0.45742	0.265236	0.361328	ENRICHED
ZNF584	0.539843	0.181091	0.360467	UNAFFECTED
MAFF	0.450424	0.268654	0.359539	ENRICHED
E2F6	0.573752	0.137381	0.355566	UNAFFECTED
ZNF766	0.525931	0.183668	0.354799	UNAFFECTED
MAFK	0.487192	0.210753	0.348972	UNAFFECTED
MAFK2	0.487192	0.210753	0.348972	UNAFFECTED
YY1	0.447093	0.250755	0.348924	ENRICHED
NR4A1	0.665598	0.0086158	0.337107	UNAFFECTED
IRF2	0.547889	0.123131	0.33551	UNAFFECTED
CUX1	0.412598	0.253496	0.333047	ENRICHED
ZNF589	0.489795	0.172548	0.331172	UNAFFECTED
STAT5A	0.488891	0.165002	0.326947	UNAFFECTED
WHSC1	0.46394	0.187727	0.325833	UNAFFECTED
HDAC8	0.581115	0.0645624	0.322838	UNAFFECTED
ILK	0.495819	0.147128	0.321473	UNAFFECTED
CREB5	0.443832	0.195567	0.319699	UNAFFECTED
CBFB	0.71911	-0.0804626	0.319324	UNAFFECTED
PHF21A	0.54728	0.0573179	0.302299	UNAFFECTED
FUS	0.295238	0.299511	0.297375	ENRICHED
DEAF1	0.377533	0.217163	0.297348	UNAFFECTED
FIP1L1	0.354821	0.234059	0.29444	UNAFFECTED
BACH1	0.409307	0.179328	0.294318	UNAFFECTED
ETV6	0.459279	0.126533	0.292906	UNAFFECTED
ZBED1	0.484241	0.0987173	0.291479	UNAFFECTED
XRCC5	0.563487	0.0159012	0.289694	UNAFFECTED
ZNF175	0.422912	0.156105	0.289508	UNAFFECTED
TAF1	0.360503	0.207051	0.283777	UNAFFECTED
MXI1	0.388181	0.169671	0.278926	UNAFFECTED
NR2C2	0.32647	0.220112	0.273291	UNAFFECTED
ZNF395	0.388471	0.136771	0.262621	UNAFFECTED
RNF2	0.679669	-0.160735	0.259467	UNAFFECTED
NELFE	0.409129	0.106992	0.258061	UNAFFECTED
UAP56	0.637823	-0.126578	0.255623	UNAFFECTED
RFX5	0.303576	0.204445	0.25401	UNAFFECTED
ZNF274	0.246413	0.252322	0.249368	UNAFFECTED
FOSL1	0.418497	0.068776	0.243637	UNAFFECTED
HNRNPH1	0.199498	0.278327	0.238913	UNAFFECTED
TBL1XR1	0.362367	0.104115	0.233241	UNAFFECTED
PRPF4	0.235246	0.208968	0.222107	UNAFFECTED
SMAD1	0.40126	0.0266592	0.213959	UNAFFECTED
TSC22D4	0.367914	0.0567665	0.21234	UNAFFECTED
HNRNPK	0.230506	0.182049	0.206278	UNAFFECTED
RBM39	0.4194	-0.0517379	0.183831	UNAFFECTED
CTCF	0.446036	-0.10058	0.172728	UNAFFECTED
SAFB2	0.139799	0.198415	0.169107	UNAFFECTED
HNRNPUL1	0.3128	-0.0020687	0.155366	UNAFFECTED
HNRNPL	0.20468	0.104981	0.154831	UNAFFECTED
SAFB	0.211061	0.0899978	0.150529	UNAFFECTED
ZKSCAN1	0.416413	-0.12991	0.143252	UNAFFECTED
SMARCB1	0.203011	0.0793973	0.141204	UNAFFECTED
KDM4B	0.305142	-0.0395542	0.132794	UNAFFECTED
RCOR1	0.274967	-0.00958096	0.132693	UNAFFECTED
PCBP1	0.172739	0.090918	0.131829	UNAFFECTED
UBTF	0.268683	-0.00799934	0.130342	UNAFFECTED
NEUROD1	0.323227	-0.0646466	0.12929	UNAFFECTED
ZC3H11A	0.206624	0.0496863	0.128155	UNAFFECTED
USF2	0.248327	0.00754188	0.127935	UNAFFECTED
RBM34	0.156715	0.0988097	0.127762	UNAFFECTED
ELK1	0.202757	0.0359686	0.119363	UNAFFECTED
ZNF3	0.460577	-0.22752	0.116528	UNAFFECTED
TCF7	0.24335	-0.012674	0.115338	UNAFFECTED
U2AF1	0.104424	0.121345	0.112884	UNAFFECTED
FOXJ2	0.0969508	0.110955	0.103953	UNAFFECTED
CBX1	0.219291	-0.0151063	0.102092	UNAFFECTED
SIX5	0.101796	0.0986387	0.100218	UNAFFECTED
SPI1	0.33811	-0.16091	0.0886	UNAFFECTED
SAP30	0.140646	0.0288739	0.0847599	UNAFFECTED
SRSF1	0.0532035	0.102938	0.0780706	UNAFFECTED
JUNB	0.104235	0.027104	0.0656696	UNAFFECTED
FOXJ3	0.120729	0.00861036	0.0646696	UNAFFECTED
E2F4	0.132522	-0.014586	0.0589679	UNAFFECTED
ZHX1	0.199637	-0.0825783	0.0585295	UNAFFECTED
REST	0.670282	-0.560766	0.0547579	UNAFFECTED
CBX5	0.106113	0.00140092	0.053757	UNAFFECTED
RUNX1	0.223354	-0.12667	0.0483418	UNAFFECTED
AGO1	0.407372	-0.314379	0.0464961	UNAFFECTED
NFYB	0.047148	0.0384236	0.0427858	UNAFFECTED
SMC3	0.215379	-0.136827	0.0392758	UNAFFECTED
PTBP1	0.154843	-0.0834727	0.035685	UNAFFECTED
RBM17	-0.0242392	0.0894013	0.032581	UNAFFECTED
NFYA	-0.0157458	0.0611193	0.0226867	UNAFFECTED
ZNF146	0.0492177	-0.00508469	0.0220665	UNAFFECTED
TCF7L2	0.170919	-0.129621	0.0206486	UNAFFECTED
SIRT6	0.0490093	-0.0298092	0.00960008	UNAFFECTED
PCBP2	-0.037864	0.0464052	0.00427056	UNAFFECTED
TOP2A_ETOPOSIDE	0.129668	-0.12401	0.00282936	UNAFFECTED
TOP2A_DMSO	0.123603	-0.146503	-0.0114504	UNAFFECTED
POU5F1	0.10535	-0.158605	-0.0266275	UNAFFECTED
SRSF7	-0.0565972	-0.00630329	-0.0314502	UNAFFECTED
BMI1	0.178147	-0.241062	-0.0314578	UNAFFECTED
GATA1	0.0776329	-0.144874	-0.0336207	UNAFFECTED
CBX3	0.055835	-0.146487	-0.0453258	UNAFFECTED
HDAC2	0.128959	-0.228863	-0.0499517	UNAFFECTED
RBM14	-0.0404473	-0.0608126	-0.0506299	UNAFFECTED
SRSF3	0.0417308	-0.146772	-0.0525208	UNAFFECTED
TAF7	-0.037549	-0.0803156	-0.0589323	UNAFFECTED
TAF15	0.0104165	-0.157271	-0.0734275	UNAFFECTED
SNRNP70	0.0101102	-0.157367	-0.0736284	UNAFFECTED
SMAD2	0.0360213	-0.186611	-0.075295	UNAFFECTED
USF1	-0.0340486	-0.127112	-0.0805805	UNAFFECTED
CCAR2	-0.00554864	-0.166027	-0.0857878	UNAFFECTED
STAG1	0.135871	-0.31287	-0.0884995	UNAFFECTED
RBM15	-0.122286	-0.06178	-0.0920332	UNAFFECTED
ZNF263	0.0632934	-0.26866	-0.102683	UNAFFECTED
SIN3A	-0.12486	-0.144834	-0.134847	UNAFFECTED
MYNN	-0.0747354	-0.239352	-0.157044	UNAFFECTED
CEBPZ	-0.144198	-0.187131	-0.165664	UNAFFECTED
GTF2B	-0.260379	-0.102283	-0.181331	UNAFFECTED
KAT2B	-0.194738	-0.172814	-0.183776	UNAFFECTED
SREBF1	-0.0859724	-0.283435	-0.184704	UNAFFECTED
SETDB1	-0.140212	-0.237662	-0.188937	UNAFFECTED
BRCA1	-0.219081	-0.169608	-0.194344	UNAFFECTED
SRSF9	-0.289821	-0.127038	-0.20843	UNAFFECTED
ZMIZ1	-0.205249	-0.235271	-0.22026	UNAFFECTED
ZBTB5	-0.0658237	-0.383449	-0.224636	UNAFFECTED
ZFP36	0.0169292	-0.469329	-0.2262	UNAFFECTED
HDAC6	-0.200899	-0.317774	-0.259337	UNAFFECTED
CTCFL	-0.29604	-0.262508	-0.279274	DEPLETED
CREBBP	-0.333201	-0.243803	-0.288502	UNAFFECTED
H3K9me3	-0.404288	-0.194566	-0.299427	UNAFFECTED
BLISS	0.382023	-0.993661	-0.305819	UNAFFECTED
MEF2A	-0.407817	-0.248688	-0.328252	UNAFFECTED
ZBTB7A	-0.356434	-0.333693	-0.345063	DEPLETED
ETS1	-0.43717	-0.320113	-0.378642	DEPLETED
U2AF2	-0.536555	-0.224169	-0.380362	UNAFFECTED
THAP1	-0.447154	-0.324737	-0.385946	DEPLETED
PRMT5	-0.35599	-0.528615	-0.442303	DEPLETED
CBX8	-0.430771	-0.796221	-0.613496	DEPLETED
SUZ12	-0.68049	-0.85168	-0.766085	DEPLETED
MCM7	-0.791658	-0.884124	-0.837891	DEPLETED
MCM2	-1.06923	-1.03184	-1.05054	DEPLETED
MCM5	-1.60672	-1.51553	-1.56113	DEPLETED
H3K27me3	-1.39573	-1.81751	-1.60662	DEPLETED
MCM3	-2.32786	-2.32963	-2.32875	DEPLETED

## Sheet: Figure 1c
	Enriched	Plain	Depleted
ATP-DEPENDENT_CHROMATIN_REMODELLING4	1	0	0
REPLICATION_FORK_PROCESSING1	1	0	0
DNA_REPLICATION_CHECKPOINT SIGNALLING1	1	0	0
REPLICATION_FORK_PROTECTION1	1	0	0
RNAPOL_COMPLEX13	0.923077	0.076923	0
HISTONE_MODIFICATIONS13	0.846154	0	0.153846
DOUBLE_STRAND_BREAK_REPAIR19	0.842105	0.105263	0.052632
DNA_REPAIR29	0.827586	0.103448	0.068966
DNA_DAMAGE CHECKPOINT SIGNALLING11	0.818182	0.181818	0
REPLICATION_FORK5	0.8	0	0.2
TRANSCRIPTION_INITIATION22	0.772727	0.227273	0
CHROMATIN_ORGANIZATION39	0.769231	0.205128	0.025641
TRANSCRIPTION_BY_RNAPII268	0.768657	0.205224	0.026119
CHROMATIN222	0.761261	0.202703	0.036036
TRANSCRIPTION_ELONGATION7	0.714286	0.285714	0
DNA_REPLICATION18	0.666667	0.111111	0.222222
TRANSCRIPTION_TERMINATION3	0.666667	0	0.333333
SITE_OF_DNA_DAMAGE10	0.6	0.3	0.1
CHROMATIN_REMODELLING101	0.594059	0.376238	0.029703
RNA_BINDING	0.5625	0.4125	0.025
MCM_COMPLEX4	0	0	1
DNA_HELICASE_ACTIVITY1	0	0	1

## Sheet: Figure 3a
	RNH -						RNH+
	R1	R2	R3	R4	R5	R6	R1	R2	R3	R4	R5	R6
siC	1	1	1	1	1	1	1	1	1	1	1	1
siSNF2H	2.00417	1.59515	1.58942	1.28138			1.00341	0.997849	1.31469	1.19471
siINO80	2.10218	1.85194	1.19054	1.50892			1.35157	0.988235	0.967008	0.936547
siMTA2	1.417	2.87566	1.22628	1.12277	1.47628	1.27552	0.141345	1.27202	0.866399	1.32904	0.572614	0.681201

## Sheet: Figure 3b
siC	siC RNH1	siSNF2H	siSNF2H H+	siINO80	siINO80 H+
33.9175	40.0998	24.2233	20.3485	17.5643	33.6353
29.2837	41.0859	32.7551	22.0575	29.5499	29.3539
34.9451	26.734	21.2345	21.8708	27.8241	26.1392
30.6261	12.3869	33.4554	17.1523	24.1734	20.02
31.1772	24.3462	21.9989	23.4773	22.6674	11.6667
21.2216	32.6073	23.5779	21.9766	25.1059	22.3759
31.532	31.4811	44.3901	18.4801	32.9694	18.7408
29.1903	34.3945	43.7023	8.3667	27.4258	28.8688
25.5818	39.0693	31.1528	16.2483	19.4543	45.1092
32.7088	40.7484	29.0455	18.2477	24.3878	20.8262
27.411	30.2088	25.7471	14.6113	28.352	30.7396
23.99	27.5814	23.854	26.0131	23.6751	41.0141
33.8937	33.2248	28.9115	20.8024	18.4259	22.4727
20.8521	36.3865	26.64	23.1557	25.3421	30.8756
30.5821	30.1098	27.0699	12.8126	3.60461	30.3436
29.342	23.1885	37.1287	16.073	26.4249	26.5848
24.0862	47.9393	23.447	19.4864	30.2009	20.8854
23.5104	44.1149	29.5868	18.3839	33.1932	19.3973
19.2802	36.1187	44.0205	19.2794	25.2425	20.8444
27.5696	63.15	19.5085	23.9384	17.3883	25.7993
18.9529	49.395	19.3317	16.2943	24.2333	27.8725
24.5088	29.9222	20.8254	24.0615	25.5016	5.53292
17.1686	32.6225	34.8317	19.0929	33.6191	34.9602
18.3302	31.6759	29.4419	23.3057	23.7043	25.047
20.349	37.459	34.7498	13.3714	32.8987	24.9948
20.9189	37.5217	22.3232	13.4765	35.6149	30.5278
23.4004	33.7375	28.287	32.5048	34.4512	23.4674
16.2971	26.6177	38.5783	33.3832	29.4926	22.0275
18.1373	38.9589	29.2365	13.7281	29.3133	23.3323
19.8985	36.3356	26.6913	18.4835	22.409	29.1388
17.2497	26.0888	30.4069	1.70554	36.4528	36.4059
24.9369	40.4598	22.0607	21.2509	35.115	19.095
17.9075	37.4045	31.6172	29.6134	35.4018	18.0286
22.1865	53.2425	31.2739	11.1251	29.3599	31.5096
21.0983	32.121	26.4018	23.1471	16.2053	24.9939
15.8941	35.5797	20.8203	12.4158	10.956	23.578
11.0749	17.5679	39.7111	0	35.9536	26.0866
25.7093	46.3968	23.8528	21.326	30.6012	36.2802
23.7737	23.7462	36.9222	8.40516	28.3293	29.6339
19.3274	19.515	21.9364	21.0742	10.9163	27.2404
29.2177	49.1148	20.1767	29.3674	18.247	42.8379
31.8743	29.2143	24.7555	16.712	24.2559	25.2858
24.4771	22.4889	43.1828	17.636	17.5391	17.3419
22.461	37.4542	24.1021	19.6385	29.0263	37.2761
27.9276	35.5622	23.8421	19.8428	56.9342	30.162
18.1268	38.3206	29.3824	22.6005	27.7071	31.0913
21.8577	38.1642	24.0924	23.9781	39.1899	36.6077
11.1775	30.9812	24.1332	29.5981	36.8731	29.0699
22.9577	37.0796	29.5865	22.0419	21.5741	22.2735
17.0759	63.3529	27.6729	21.4295	42.5733	26.3647
22.978	43.9461	20.9829	23.0135	32.5643	46.4874
17.8621	42.0317	19.7948	17.5981	28.3089	31.8476
28.4224	29.8235	33.7625	18.1992	34.7161	25.5238
19.5884	22.0562	0.60432	28.0538	42.6922	24.2218
25.2875	20.549	32.5119	20.4049	33.83	25.062
16.6233	29.9726	39.4523	17.0148	18.0905	38.359
14.8533	31.6404	27.9649	17.2353	31.1471	47.2332
26.4107	30.3198	17.9091	16.277	36.9732	39.2594
13.8164	46.1475	32.788	23.2243	31.7346	31.5123
17.9216	35.3801	28.0068	0.13194	41.2079	23.7049
14.2554	49.5511	31.177	20.0735	29.5562	27.3862
12.6947	41.8451	16.9095	17.9115	30.9714	32.0482
21.1705	44.0296	22.4504	19.0543	26.4557	47.0611
14.4069	25.5442	35.5487	20.3747	35.3009	26.7154
17.1782	21.4615	31.626	20.1915	35.4357	38.6249
9.60326	29.0512	35.826	15.7198	28.2476	57.6056
21.809	27.1307	46.4524	19.6933	49.218	35.6791
15.3628	38.7471	17.294	24.6307	33.4773	37.1457
23.7868	19.8318	27.6483	27.0239	38.5255	33.5671
20.192	31.403	50.072	20.7118	21.722	32.5108
8.82118	21.4549	23.2527	28.4295	26.6683	37.4768
15.9031	0.24628	25.339	21.174	29.2461	25.2806
12.2659	27.6668	24.745	21.6551	27.7561	25.2437
14.06	33.223	23.5635	21.944	30.018	38.2961
10.0384	31.5097	44.3878	17.8474	48.9639	0.81779
15.6832	24.084	28.378	24.5597	49.2884	30.2254
13.0804	33.8001	44.7117	20.8463	24.8451	40.5123
10.4775	28.9129	14.5152	22.3692	32.319	45.2644
9.51526	30.6774	40.8676	17.6468	33.5274	26.694
10.597	39.5703	57.8571	20.7798	49.0268	24.8787
18.6465	29.6979	44.1843	17.3129	48.8621	0
10.6403	21.2165	34.0245	23.9954	34.6482	34.1722
13.1327	30.9645	14.7173	26.0682	43.38	23.7919
12.0839	23.1558	40.748	23.1692	25.6628	28.3133
17.5769	41.2571	12.5906	18.0349	44.1942	22.2774
15.1692	10.6226	15.1287	24.3347	32.4669	39.2969
21.5798	30.3296	45.0549	17.464	41.4019	34.2626
20.5777	28.3967	30.5701	16.2638	46.3877	0
17.7949	28.8264	29.3769	25.973	22.3834	32.9068
22.2174	33.4758	12.5738	8.91862	33.3816	30.6615
22.596	25.1735	26.8776	24.1001	28.5831	30.1142
17.1064	25.6361	10.8636	28.9955	41.4577	30.096
18.2941	25.1893	40.641	34.196	36.9845	34.3022
18.1329	15.1313	41.2739	25.328	11.0367	41.3452
27.1078	34.0125	26.7183	20.8178	39.0405	47.6825
22.5968	29.3363	12.7108	15.8153	36.5242	26.3951
23.8467	37.6487	21.4346	22.5075	45.2149	31.134
11.5502	51.6585	13.1457	22.9336	38.6962	27.2561
22.11	36.217	14.1193	23.3634	29.6153	28.8471
31.4485	33.0734	12.3235	15.432	27.4824	39.9099
18.8615	42.5544	14.3408	17.4448	34.0777	34.2464
12.1161	30.2049	26.2786	25.2158	29.8596	41.3168
17.8074	31.3784	25.6127	32.5867	27.9947	36.2658
27.3594	27.5796	24.7491	25.777	34.3309	33.5596
26.4514	30.1932	27.6093	17.5622	28.8822	38.1955
13.9357	34.8708	25.9301	19.9667	18.6803	36.4187
28.4051	40.854	27.4943	14.4742	37.1491	37.5458
47.4589	42.9793	49.0347	18.902	46.4673	36.5369
42.3476	23.0686	36.964	12.6102	45.4311	30.7147
39.7375	37.2623	36.975	12.9505	41.9939	32.1735
36.4787	37.617	46.7557	11.7157	37.1535	38.3712
43.608	46.6617	31.5517	9.81818	38.3292	45.2558
49.4388	45.8702	0.33898	11.2658	33.0165	36.9821
33.3319	32.1727	32.2131	10.336	50.4536	35.5015
30.8945	39.1102	35.5585	19.9866	41.9842	38.48
26.2144	43.6218	21.8473	2.49275	37.4577	39.0383
59.9679	30.8201	25.6863	18.8449	45.9634	37.0611
39.3062	40.9604	31.7938	19.1813	24.6751	33.5392
31.9072	37.0549	55.136	23.5356	33.3312	42.5371
46.7588	50.4964	19.7752	19.5012	40.6819	42.4788
31.9181	21.3921	49.2434	11.1252	32.4848	60.9483
29.9117	21.1868	27.2079	21.8606	36.1774	29.3009
34.5464	38.4721	39.2291	24.8161	40.7924	59.514
37.3335	39.7279	50.8505	4.3697	38.7011	55.9598
36.1031	28.8686	90.2383	16.0759	52.501	45.4967
30.2729	42.2425	35.6981	23.9923	41.3676	37.4293
43.0092	39.6533	0	19.3855	43.5699	24.9994
47.5912	34.9569	50.9807	19.7662	38.2157	27.0638
35.0938	36.0791	13.0909	23.8988	49.4578	31.4942
40.0089	47.3467	37.6547	18.4876	33.1639	41.0971
30.1411	30.1026	46.0152	20.9116	32.7886	32.4939
42.44	32.1069	52.0456	23.0241	41.7978	38.8837
38.1945	21.0939	39.7031	20.8743	45.5842	0
39.1746	45.0473	44.8431	19.2152	27.0821	22.4742
26.9596	28.4642	35.4415	11.3123	28.991	30.3504
29.3745	28.854	34.9757	17.5576	29.7375	37.0879
16.7661	18.787	47.0082	11.7477	46.4042	19.5579
54.9709	23.1622	42.7321	14.7782	24.6701	26.1313
29.2048	41.9465	38.6895	14.4898	32.8599	19.756
35.2193	23.4418	60.2236	19.7817	36.1065	37.2168
38.7571	29.9937	28.3775	20.3333	33.8453	29.7498
39.7949	27.1828	56.239	22.1279	78.1814	28.8023
38.0513	24.0278	51.4884	19.7971	50.5915	42.4254
27.4784	22.211	41.3079	16.5814	41.9685	15.2158
35.8563	33.5551	23.4519	1.12078	27.2741	27.3068
27.3076	26.0011	45.5116	23.2087	44.7645	17.0185
42.4994	22.2626	39.5074	24.4497	31.4471	19.6038
37.3628	24.3131	49.658	17.5782	17.9041	21.0228
34.9375	27.9605	32.9604	22.8459	30.5367	34.4249
37.2925	21.4458	32.8791	17.0554	39.4147	43.2496
30.9723	29.3633	48.8654	17.5763	36.1381	22.5379
26.762	23.7262	52.5787	15.4152	39.1513	19.1989
39.6315	27.2908	26.72	9.90745	39.9814	33.9214
34.0007	29.5141	29.4344	21.2161	24.0254	19.1169
41.1072	9.85347	49.1105	19.5876	29.4939	30.5979
30.7458	27.6717	31.8917	25.7799	46.6998	35.9749
39.796	19.6085	41.7432	17.0271	23.5329	25.8744
35.1343	17.2926	75.6278	21.0899	37.9754	23.0937
24.0574	20.2687	10.2772	20.6998	25.4321	35.1584
30.6799	25.6453	26.7306	12.5088	35.8333	31.5617
28.577	25.9766	30.7147	7.82412	39.6945	26.2513
19.0858	15.1396	51.4716	16.8423	20.3479	24.7777
33.5428	26.6348	32.7826	20.2267	44.181	43.4451
43.9332	28.0292	48.2983	21.4844	45.4009	22.1717
33.6964	20.1073	41.8405	16.9856	43.0139	33.9928
15.4208	20.0378	52.1976	19.5653	27.4661	30.3199
31.0559	25.9426	36.8444	14.0858	36.1666	29.612
30.6461	25.1714	62.1895	13.0733	35.7499	26.2657
33.8622	22.9274	46.8995	17.0861	24.6618	34.8289
31.0682	25.4586	42.932	24.7903	28.803	49.7038
29.5199	24.0286	48.6372	14.8927	40.6496	0
41.8044	14.1049	38.3774	15.3054	26.9877	30.7306
36.9268	24.9991	45.3859	17.6062	17.0871	34.0201
15.0263	25.8957	37.8916	15.4529	13.126	36.645
15.0145	27.1323	31.1139	14	16.095	36.6461
13.6655	25.1469	37.7201	22.3001	10.8491	49.6755
19.8718	23.9206	46.1453	20.4698	23.5242	51.1101
4.83422	24.2202	47.0379	13.1494	38.5795	47.348
35.5588	36.6619	35.5158	12.2113	37.2052	40.3808
14.9298	31.9076	44.7579	9.75862	44.7233	41.4507
23.3674	34.5265	41.037	13.5521	34.3768	45.2007
13.5939	22.8908	36.1475	10.8219	33.0056	32.4905
35.2935	25.0144	39.8203	18.7096	30.132	13.2243
31.9203	38.6264	32.5177	7.9388	33.4104	41.7668
43.8182	33.5952	72.5181	18.5066	30.9542	36.429
16.4524	0.12683	29.6867	19.3134	32.9148	23.3352
35.4239	28.5073	38.0346	18.8908	32.5306	35.6266
34.608	23.374	52.2841	22.3194	36.2296	49.5044
28.7792	28.3389	46.4926	21.1604	27.7971	43.7607
41.4436	28.9691	38.4359	11.6623	16.4859	42.7771
30.0755	20.4212	27.5543	24.4188	67.4142	43.824
32.5093	30.9514	78.662	29.9869	32.05	39.2289
29.9744	26.6324	36.5809	18.2329	47.2728	15.4544
19.7501	32.8005	26.6127	17.5189	25.878	30.3957
22.1827	30.093	32.4699	22.4111	18.7265	42.1492
37.9876	55.6253	49.0147	15.5985	37.7689	50.3205
34.4471	22.9656	16.5695	10.371	27.6882	40.4983
29.9763	29.671	37.3949	16.6212	34.1859	40.5274
19.9285	31.5697	39.6501	18.8421	31.8401	26.9779
21.0589	2.04986	35.9449	21.26	32.2332	34.7225
36.1769	23.555	41.0436	16.9324	32.3408	49.2353
28.1948	23.6432	48.7148	20.3335	23.0167	18.8903
22.4753	24.1854	35.0913	19.3912	23.5408	27.3579
22.6708	31.2343	43.3299	15.5561	33.9145	0.20402
28.4136	21.202	25.9301	19.8064	28.7285	9.50017
22.0782	35.375	27.4943	12.7373	20.7396	0.06245
21.9825	25.7653	19.2175	33.6594	25.5242	15.7086
18.6352	9.89712	22.3699	26.1905	33.4243	14.375
24.2292	9.48352	21.2244	21.2284	33.4272	28.3631
18.747	13.7207	25.5423	37.642	27.5266	38.1483
12.8697	14.1212	11.1385	18.0471	37.4359	32.0746
15.5649	15.2346	25.1031	24.3877	35.146	12.8857
24.5559	12.9246	21.9567	23.0768	22.3918	21.8926
20.7419	12.3424	31.7458	14.2114	37.3217	14.6535
10.7591	14.2291	19.4026	23.1347	27.4973	19.2565
18.2012	10.702	22.5777	36.227	42.7563	20.3137
20.4294	14.1452	23.7493	19.4187	39.9937	20.7617
22.8975	12.8927	29.4747	24.7255	50.2844	15.4743
20.4572	13.9389	15.8994	16.4382	33.3271	22.3502
15.416	8.01601	16.7243	30.8459	48.5376	31.6745
22.9322	11.8752	10.79	27.6202	42.0816	16.7794
16.7316	14.1597	18.7275	30.79	34.7479	13.5621
18.0461	10.1209	16.1014	32.8077	29.1367	18.8849
18.2725	16.7601	16.5307	29.6629	45.8121	9.43805
21.3621	17.2273	19.0467	32.2793	46.7245	19.2128
24.6768	10.7823	18.8767	28.2835	38.9739	15.2995
17.4203	12.9385	11.5676	12.9682	37.6163	16.7781
18.0242	14.246	23.5604	26.653	28.2782	16.5555
4.70465	14.0103	15.5647	30.7475	42.0229	29.7124
14.8799	11.3669	18.7536	31.1723	32.9367	11.6557
3.5831	13.8473	23.9825	34.0315	28.049	24.3613
7.10315	8.31631	9.7651	28.1024	23.2454	18.7544
21.2701	13.5034	8.96774	3.18804	38.3955	25.9868
14.2784	16.8469	11.3059	32.2294	21.6235	41.4355
20.7483	20.3677	19.1543	21.7648	44.1991	18.5104
20.645	9.7352	23.0884	25.1666	26.5071	17.7821
14.1339	11.1022	19.8092	31.5519	46.3811	11.1141
17.8716	15.5684	20.1895	25.8725	38.9374	32.2779
17.1756	13.9206	21.5252	27.0711	29.8098	28.4242
20.8973	8.53276	25.5426	28.285	22.5697	24.5597
23.4266	13.9003	19.9004	26.8337	29.6054	21.2352
10.5198	10.289	29.5396	20.8578	31.4441	18.0103
23.3731	12.5858	18.1267	30.5952	42.0164	17.09
22.409	15.1611	27.145	24.9041	41.4111	29.0356
28.8599	8.51	19.5359	22.0795	28.9069	21.4005
16.7065	18.2298	20.5907	38.6968	42.7993	27.1068
25.9994	9.4727	9.41176	36.8427	43.7839	20.2475
32.5352	16.1206	21.6775	24.3704	39.4474	20.6891
19.9202	10.0274	26.5195	21.3789	29.3358	24.6008
12.3938	13.4557	21.1101	25.56	41.1586	22.7305
16.5614	19.1041	22.6426	21.3902	41.8175	19.6575
21.1117	13.9169	15.7994	20.0278	46.5528	13.2927
20.6402	12.9696	22.8131	36.4376	47.1484	34.8286
19.6235	14.2859	18.35	24.4585	54.1194	25.556
20.1916	12.0203	19.792	26.9947	38.6553	17.5884
14.8725	12.8107	16.9433	24.6722	37.5534	24.8566
19.918	23.6535	19.9522	30.4536	42.6907	30.2454
19.1976	15.8257	21.7909	44.2209	24.3312	24.239
13.0479	24.9568	18.8353	29.9495	34.5692	11.443
13.3507	20.7124	18.9303	19.5248	37.0645	24.7657
15.538	17.0421	14.2608	19.6114	25.895	29.8897
18.753	18.8382	18.455	23.7624	19.6416	12.3404
17.6746	19.012	21.3733	29.6515	36.2221	18.0668
11.8711	18.8217	21.0084	26.6097	23.2092	8.83333
17.8002	20.758	21.9764	23.4655	46.6623	42.66
14.8866	23.0737	20.2455	26.2717	34.2901	14.4696
22.0662	17.7281	18.8737	28.4537	30.2849	25.0328
15.5783	19.9592	27.3381	27.1344	31.9924	23.2961
17.6534	18.1902	18.2167	28.989	49.6199	36.6501
22.7319	16.0047	19.1641	24.7374	42.7574	22.1195
17.8197	17.2857	20.6914	23.396	40.7031	18.2784
17.7735	16.7997	17.8229	22.9127	32.3215	38.1168
20.2286	19.5891	21.6717	20.9521	39.0357	24.3303
16.8745	14.7036	27.4214	27.5031	34.3832	35.9757
12.2607	19.0917	12.6784	35.327	30.0312	37.068
8.98433	16.688	14.5242	24.9165	31.5481	23.5231
17.0717	16.033	9.54098	24.4708	38.8886	27.9144
12.2651	17.0146	10.3761	29.9571	40.5668	22.9296
13.7163	19.2734	11.0371	19.7011	23.9579	24.9372
20.0509	15.7693	11.58	19.759	26.3764	31.0074
14.9579	18.8619	16.3399	25.9535	41.1531	36.3293
16.2709	14.839	11.9423	28.8662	28.3477	17.9075
20.142	20.1945	12.9807	28.5747	45.5358	23.627
20.1952	15.7077	20.7829	20.1143	26.8231	24.9585
14.9349	12.5446	21.9814	21.6984	53.5335	17.9985
20.2291	12.1586	13.7627	23.4486	27.1715	28.2597
0.8177	11.7958	8.20562	26.4629	41.4691	21.6916
16.6769	21.6849	25.873	14.4615	44.6683	26.807
5.02814	14.0927	19.8616	19.9801	23.087	24.5951
22.6109	17.9833	20.2545	22.6081	36.04	28.5404
14.0399	13.6544	14.5823	27.5995	45.4805	26.7914
11.2984	16.1614	17.9556	24.005	47.7821	23.3097
20.4716	18.0576	22.6602	31.4173	38.2467	35.6093
11.223	9.75092	14.3585	26.769	37.5457	32.8354
24.1895	11.8076	13.6524	23.1157	40.7993	31.7178
13.2304	14.8987	18.8741	24.0709	37.7093	21.497
13.1229	24.0237	21.2714	35.3868	54.5868	23.2166
16.3183	15.8641	16.4819	23.1326	36.6661	23.6419
23.1007	16.2701	21.689	26.94	48.9198	32.5303
15.8946	12.3049	20.8534	27.039	36.734	25.3544
12.1123	15.3706	30.0586	20.6439	42.2204	18.4161
12.4904	8.57169	29.7271	27.657	37.556	18.4508
7.40009	13.9244	23.3667	21.3	57.1363	14.9496
18.2064	14.4935	27.3324	23.4862	43.0936	20.7654
18.9936	12.8855	24.6916	17.1349	42.873	24.3923
15.8131	13.8024	24.1871	54.1684	41.3704	33.0964
18.8133	14.2591	19.7405	37.1144	51.7669	37.8065
21.705	14.2025	26.4258	36.3873	43.3597	18.6427
20.0647	14.0671	15.9142	38.8323	45.5914	21.8546
20.5802	13.6413	26.0735	38.7328	33.9885	18.7672
20.8362	14.9072	26.1528	42.2093	36.0718	31.794
22.3771	13.7078	18.5619	40.9041	41.4554	28.0276
21.0533	11.646	29.6084	44.2855	35.0881	32.4849
22.8147	11.7029	0	24.213	35.5872	15.5921
17.1573	13.7854	23.2327	33.9569	28.3937	31.6639
11.3382	10.381	27.273	26.4063	35.0117	24.5456
8.92987	17.0411	27.8687	36.0122	43.2985	19.7439
18.5226	11.9524	26.8051	35.3468	34.0807	34.2064
15.123	13.2008	22.2414	37.1595	34.0544	16.3516
14.0139	9.82211	20.2852	22.167	36.1205	31.5134
15.4415	13.1888	27.1199	38.4935	26.7412	38.5094
19.1462	12.3087	42.9755	37.7541	29.7685	37.125
2.95676	12.9338	32.3695	27.118	30.2983	28.25
16.0497	11.9692	20.8192	44.3463	25.1141	22.7837
13.1198	16.1871	41.1805	31.0986	35.1451	20.6104
13.1792	13.219	23.1784	39.8822	34.064	34.3618
11.5826	8.33039	28.3536	26.5538	42.7915	28.7205
18.1538	7.01602	19.1033	28.0554	37.3278	44.8699
9.15683	13.0403	20.7488	36.5354	33.0812	17.8642
17.6567	13.2609	20.9636	48.0038	31.5731	23.8099
15.0416	12.839	19.7059	31.3917	47.9456	29.5418
12.4982	12.5777	19.9454	26.1391	37.5327	23.0606
11.7172	13.5277	26.9133	24.7356	45.2792	30.7846
10.2641	13.1743	38.2303	27.3111	40.7921	31.8106
15.4397	11.6477	23.6026	21.926	48.0982	27.0855
12.016	9.95326	31.6135	21.439	32.5126	26.464
18.2904	13.0035	33.3212	20.2884	37.3346	20.457
17.5515	14.5039	35.1877	29.417	29.4332	35.2191
16.8676	13.2516	20.0421	19.8848	42.4981	17.2399
15.384	13.003	29.254	24.9444	38.6133	23.2694
8.31067	13.7015	47.7112	34.8224	36.6629	21.6579
8.87511	15.2673	25.0083	29.5162	69.3398	28.2176
16.8304	15.6596	20.7579	23.9113	45.3474	32.5082
13.7977	15.3449	19.5569	19.6406	34.6607	13.7759
16.8107	16.8484	38.3452	24.597	54.1175	25.0515
14.5776	11.945	29.2072	21.441	46.9	21.0355
10.7648	12.7067	31.6709	24.1069	41.9601	0.51457
11.2104	14.7309	22.6021	0	35.7434	23.82
11.8492	13.4353	37.4163	24.7594	26.1105	19.7074
11.0455	11.5141	21.7684	23.445	40.5045	27.4326
18.4837	13.8497	32.6167	31.7462	38.3856	24.3411
11.5695	19.0199	19.2402	27.3205	46.3482	23.0442
1.93466	12.1591	20.9392	24.4987	29.1114	22.109
7.40609	14.1833	33.8346	29.468	26.9362	18.8937
10.9044	16.1629	29.4072	25.4963	43.2302	18.9972
8.30838	14.6614	21.3173	22.9962	25.1152	14.394
13.29	13.0834	19.4672	21.955	25.9794	16.2987
9.13596	12.2392	17.3335	27.1175	31.0565	28.4118
8.9353	12.4698	18.4111	28.3279	16.6145	25.6953
11.888	15.5112	27.2506	28.2929	23.1635	14.2043
10.7179	19.359	22.2443	26.496	40.943	23.1327
12.8607	16.4159	17.9937	24.806	27.8044	35.0142
10.805	10.7908	36.292	11.833	38.5095	25.0477
9.9473	12.4043	18.2702	15.8891	45.2703	28.3314
10.9623	12.6159	41.2802	26.8021	41.2341	19.1078
11.9094	8.87473	35.2747	19.6368	29.1669	24.5595
12.7712	11.6829	24.9007	38.988	47.4687	29.2848
12.2537	13.0203	18.6749	17.8424	34.5068	20.2796
8.05623	9.50847	27.6353	23.4258	48.6438	27.1313
8.49868	11.1595	21.4305	27.8807	23.1795	29.0312
12.7417	13.1524	31.0968	18.769	21.8835	19.0465
18.6285	12.4424	26.2065	18.5102	40.5748	17.1777
8.7682	9.01778	28.6771	20.8522	24.828	29.0664
14.9273	12.3301	16.1529	19.0883	40.5628	31.2391
15.702	19.3443	19.9032	30.5918	34.5113
23.4183	24.4424	23.2396	29.8286	40.2845
19.5293	14.8927	15.9639	22.0084	42.1207
16.77	19.1276	25.4294	28.9655	35.3376
18.0462	20.7215	25.4126	25.3406	36.3117
4.74002	26.0353
17.3613	18.2439
20.2906	19.5313
16.5218	23.5438
21.2692	20.3161
25.8	21.8948
20.8906	19.6274
22.6907	19.4482
22.5847	18.8431
21.1528	19.4312
18.4428	22.0782
22.2986	19.0045
16.6084	13.7799
19.1432	24.2815
16.798	24.5856
18.7245	19.9599

## Sheet: Figure 3c
DRIP siINO80
siC										siINO80
RNH-					RNH+					RNH-					RNH+
RPL13A	FOXP4	28S rDNA	5' rDNA	TAF9B	RPL13A	FOXP4	28S rDNA	5' rDNA	TAF9B	RPL13A	FOXP4	28S rDNA	5' rDNA	TAF9B	RPL13A	FOXP4	28S rDNA	5' rDNA	TAF9B
1	1	1	1	1	0.109695	0.334725	0.263593	0.290061	0.0961713	1.3537	1.29665	1.2323	1.19878	0.688944	0.0917344	0.355334	0.307309	0.266635	0.0179062
1	1	1	1	1	0.0950054	0.645493	0.654141	0.351275	0.103456	1.9717	1.76851	1.80642	1.8184	0.718694	0.0513659	0.70619	0.508518	0.24234	0.441779
1	1	1	1	1	0.0091366	0.0665997	0.17891	0.0541349	0.173715	1.25626	1.07436	1.21281	1.19323	1.18958	0.0284037	0.104826	0.283018	0.129965	0.135554
1	1		1		0.0352776	0.109957	0.100028	0.123312		1.1655	1.07096				0.170444	0.516659	0.231897	0.262112
1	1		1		0.072995	0.137576		0.0668266			1.14384				0.0472245	0.0493176		0.0531582
DRIP siSMARCA5
siC										siINO80
RNH-					RNH+					RNH-					RNH+
TAF9B	FOXP4	28S rDNA	5' rDNA	RPL13A	TAF9B	FOXP4	28S rDNA	5' rDNA	RPL13A	TAF9B	FOXP4	28S rDNA	5' rDNA	RPL13A	TAF9B	FOXP4	28S rDNA	5' rDNA	RPL13A
siC	siC	siC	siC	siC	siC RNH+	siC RNH+	siC RNH+	siC RNH+	siC RNH+	siSMARCA5	siSMARCA5	siSMARCA5	siSMARCA5	siSMARCA5	siSMARCA5 RNH+	siSMARCA5 RNH+	siSMARCA5 RNH+	siSMARCA5 RNH+	siSMARCA5 RNH+
1	1	1	1	1	0.490441	0.334725	0.263593	0.290061	0.109695	1.46806	1.05959	1.37908	0.97613	1.19584	0.732934	0.258762	0.310666	0.147023	0.0896229
1	1	1	1	1	0.135406	0.645493	0.654141	0.351275	0.0950054	1.18551	1.22162	1.54137	1.52255	1.3464	0.161656	0.429175	0.475286	0.188427	0.0365414
1	1	1	1	1	0.173715	0.0665997	0.17891	0.0541349	0.0091366	1.20155	1.1447	1.48088	0.621978	1.45866	0.112895	0.111678	0.00976382	0.0343689	0.0218662
1	1	1	1	1	0.103456	0.109957	0.100028	0.123312	0.0352776	1.14826			0.996546	1.51866	0.211883	0.228899	0.0531645	0.102144	0.0487857
	1		1	1		0.137576		0.0668266	0.072995				0.50705			0.108828		0.101409	0.0702766

## Sheet: Figure 4a
siCtrl	siCtrl RH1	siSMARCA5	siSMARCA5 RH1	siINO80	siINO80 RH1
7	5	6	5	5	1
4	8	5	6	10	2
9	4	7	3	3	3
12	2	15	6	13	5
9	10	12	2	6	5
6	7	7	11	8	2
1	6	7	6	9	10
10	8	8	10	14	11
3	2	6	11	13	5
14	12	10	6	17	9
10	16	7	16	19	6
13	5	10	13	30	5
10	4	25	16	8	6
10	13	12	11	8	4
8	9	11	9	9	8
6	4	9	10	10	1
9	13	10	4	4	5
9	3	9	6	11	1
2	5	12	10	16	8
2	15	13	5	6	9
4	4	12	5	22	8
12	3	11	3	12	4
7	5	10	5	3	13
2	8	15	8	5	10
8	8	19	12	8	4
7	6	4	12	9	8
2	9	6	12	6	4
14	5	7	15	4	3
6	11	11	5	6	4
2	5	13	23	11	4
2	4	13	14	4	8
2	3	17	20	12	12
2	8	12	19	14	14
1	6	9	12	5	4
1	11	13	21	5	8
3	6	8	0	1	1
2	3	10	3	10	9
3	3	8	3	11	7
4	4	8	0	6	4
3	6	1	5	9	8
6	10	16	3	7	8
7	2	10	4	12	6
5	9	12	1	20	4
4	3	8	5	18	6
4	4	12	2	7	5
5	5	15	4	5	10
4	7	16	8	4	2
3	13	9	6	9	4
6	8	7	2	3	2
2	7	1	0	3	9
4	1	15	0	10	5
2	9	11	1	8	4
2	11	11	4	21	4
8	12	13	1	2	1
2	8	12	1	8	3
3	7	17	2	1	5
5	10	13	5	4	2
3	13	4	0	6	5
6	4	8	5	2	11
5	3	6	6	3	9
10	5	1	2	11	2
7	9	11	3	10	6
7	5	5	2	8	0
9	6	13	5	5	3
15	4	14	0	1	3
14	5	11	4	0	1
8	3	4	2	12	1
5	4	10	5	3	3
9	2	5	9	5	3
7	5	6	4	3	0
8	5	7	4	4	2
6	6	13	4	6	3
9	9	10	3	5	1
8	3	10	4	12	0
1	4	8	3	8	9
1	7	1	3	4	3
1	4	6	5	9	8
2	4	10	2	11	4
2	6	10	4	18	2
2	2	7	4	27	1
1	3	24	4	11	5
5	1	18	3	12	1
0	2	7	1	9	3
0	5	9	1	6	5
3	2	13	3	1	5
0	5	10	2	17	5
2	3	3	0	10	0
4	0	4	1	13	4
2	6	11	1	11	0
4	5	11	4	12	4
4	7	9	0	9	5
2	2	10	2	9	4
3	1	10	5	8	3
9	5	9	6	6	5
5	3	27	3	9	2
1	5	2	0	10	0
1	8	9	5	3	1
9	3	6	5	2	2
1	2	2	3	9	1
2	3	13	3	25	0
2	4	8	4	17	1
4	6	10	0	8	3
4	1	12	0	11	2
3	4	11	1	13	0
3	3	11	0	7	4
1	2	11	0	15	3
1	7	12	0	20	6
1	4	10	0	18	5
2	1	9	0	5	0
0	4	15	2	8	1
0	3	9	0	8	4
1	4	6	0	3	7
2	1	9	1	14	1
1	3	8	0	15	1
1	4	5	1	7	1
5	7	7	0	11	3
1	4	3	0	3	2
0	6	3	1	13	3
5	6	2	0	14	1
3	1	9	0	10	1
7	4	16	5	0	1
1	8	4	0	2	1
0	1	1	0	1	1
6	6	2	0	5	3
5	2	3	0	2	1
6	4	11	1	3	2
7	5	6	0	9	2
7	5	3	0	7	1
4	2	3	0	3	2
3	5	6	0	5	0
6	3	5	0	6	0
5	7	4	1	6	0
11	10	10	0	5	5
8	4	7	0	7	4
5	8	7	0	9	2
7	4	14	0	3	1
9	9	15	1	10	2
11	9	6	0	9	1
10	7	16	1	9	2
6	8	9	0	9	2
6	10	7	0	4	4
2	5	10	0	7	1
2	7	8	0	9	0
3	5	9	0	5	3
1	6	8	0	6	2
0	6	9	0	10	1
1	5	12	0	9	3
0	14	7	0	4	1
3	4	17	1	5	2
0	11	15	1	13	2
0	7	10	1	18	2
1	15	7	1	11	3
1	8	7	2	9	2
1	4	7	1	17	4
6	12	4	2	12	1
3	14	7	1	9	1
4	11	7	0	11	0
3	10	10	2	10	1
8	14	14	0	13	5
1	15	14	0	0	0
1	8	10	4	18	2
2	5	7	1	3	0
1	8	7	1	2	1
4	2	12	0	9	2
4	4	5	4	4	1
3	3	10	1	4	2
2	3	9	0	4	1
0	7	15	0	7	1
6	5	14	2	3	1
2	2	10	5	5	2
0	5	5	0	5	1
4	2	7	1	6	2
6	8	9	0	12	2
5	7	8	0	8	0
1	5	5	1	1	1
1	8	3	0	9	1
0	2	13	0	11	0
4	6	8	0	5	1
4	7	6	1	11	0
6	3	10	0	15	2
4	4	11	0	5	1
6	9	8	0	8	2
6	3	5	1	3	2
2	8	4	1	9	1
1	6	2	1	16	4
2	7	2	0	15	0
2	3	5	1	16	0
3	7	7	2	5	1
2	2	9	0	5	1
1	5	6	1	3	0
2	7	7	1	6	1
4	6	7	0	4	0
5	13	5	0	5	1
6	5	2	0	1	2
1	6	1	0	13	1
2	9	6	0	1	1
1	10	6	2	5	0
8	9	7	0	4	1
7	8	1	0	8	2
4	11	6	1	8	1
3	11	2	0	5	3
3	12	6	0	4	1
9	8	10	1	14	2
12	9	8	3	10	1
11	2	9	3	9	1
4	1	3	3	1	1
5	2	9	10	8	2
2	2	4	10	6	4
8	1	8	4	1	0
6	3	12	7	14	4
1	1	7	4	13	7
6	2	2	4	11	1
7	0	5	11	9	3
8	1	7	14	6	0
0	1	7	9	5	0
0	4	6	7	25	1
2	3	4	9	3	0
0	2	1	13	4	1
3	0	7	2	7	0
4	0	7	17	7	0
2	4	3	2	8	0
5	2	11	1	0	1
1	1	11	8	7	0
2	2	15	8	12	1
3	2	5	5	4	1
5	0	10	5	5	1
0	3	1	0	7	1
4	3	3	3	6	1
3	1	1	3	7	2
3	2	1	13	18	2
5	5	4	9	4	2
2	0	4	5	2	3
5	1	1	2	5	2
6	2	2	0	7	2
1	4	1	0	11	0
10	1	2	1	9	1
6	3	6	6	8	2
6	3	6	4	8	4
3	6	3	3	8	3
10	7	13	3	21	0
1	6	5	2	5	1
2	3	7	6	10	0
0	7	0	2	35	1
1	6	8	2	0	6
3	3	8	2	2	3
4	8	9	5	6	3
2	4	6	3	2	1
2	3	3	1	3	3
7	1	9	2	0	2
4	5	10	8	11	3
5	5	2	10	1	2
6	0	2	5	6	1
7	2	13	0	12	5
7	4	6	1	10	2
10	2	11	1	4	4
3	7	13	0	8	4
5	6	27	0	2	3
6	9	13	1	9	2
6	2	7	1	6	3
3	2	16	1	2	1
2	4	3	1	12	3
8	7	3	0	2	1
6	7	3	1	12	1
5	7	5	4	4	5
2	7	2	1	3	1
13	4	1	1	4	4
3	4	6	1	18	3
9	2	8	1	10	3
8	5	5	1	12	2
2	5	5	0	5	2
2	4	2	0	13	3
1	2	8	1	9	4
3	4	5	0	14	3
1	2	13	1	6	2
3	5	19	0	8	9
3	9	16	5	9	7
0	6	8	0	4	3
5	3	14	1	7	3
2	14	4	1	13	4
3	1	11	1	12	3
1	2	12	2	13	9
2	1	6	3	12	0
1	5	12	0	16	0
1	3	4	1	6	2
3	0	0	3	16	2
6	2	3	0	9	2
4	1	2	1	2	2
1	0	9	4	11	1
7	5	5	4	13	5
5	2	8	4	3	3
5	2	6	3	5	5
1	4	5	2	4	3
3	4	9	0	4	2
5	0	8	0	2	3
6	2	10	0	5	1
1	4	7	1	0	3
0	1	4	0	5	1
1	0	9	0	7	2
4	4	8	3	3	8
2	2	7	0	4	5
4	1	9	0	5	2
5	7	7	1	1	3
1	0	11	2	3	3
5	4	11	1	4	0
7	2	13	1	10	1
7	3	8	0	8	6
3	3	12	2	3	4
6	2	16	2	7	4
4	6	2	0	2	6
2	4	4	2	1	6
2	5	1	2	4	1
3	3	4	4	5	9
10	3	2	1	8	7
5		2	3	6	9
3		1	0	4	7
0		3	4	9	3
7		2	1	0	1
4		4	0	10	7
5		3	2	13	0
6		1	0	7	2
3		7	0	10	2
3		1	4	5	1
6		3	1	9	1
3		2	2	10	4
5		5	0	11	2
5		3	2	12	6
7		8	1	8	3
8		8	0	0	1
2		10	0	8	3
10		11	2	14	3
		2	1	19	1
		5	0	8	2
		16	0	9	4
		6	2	10	5
		10	0	12	6
		1	1	2	2
		0	2	0	3
		1	2	3	0
		1	0	4	1
		0	2	3	0
		1	0	3	2
		2	0	5	0
		1	0	3	1
		4	0	2	0
		2	1	0	2
		0	0	4	0
		3	2	1	1
		2	1	3	4
		0	2	6	1
		4	4	6	2
		3	2	7	1
		3	0	7	2
		7	1	7	1
		2	1	6	5
		5	1	11	1
		2	4	10	0
		6	1	3
		6	4	5
		1	1	6
		5	1	7
		2	0	11
		2	1	1
		11	1	2
		0	2	3
		3	1	2
		2	1	6
		4	3	6
		7	7	7
		5	2	15
		0	0	13
		2	1	7
		1	0	8
		4	1	3
		5	2	3
		3	4	6
		3	0	23
		2	1
		5	3
		5
		0
		2
		2
		2
		4
		1
		1
		2
		0
		2
		3
		0
		1
		6
		2
		7
		2
		3
		5
		3
		2
		1
		2
		5
		4
		1
		1
		8
		2
		3
		2
		6
		1
		5
		4
		3
		3
		10
		1
		9
		3
		1
		5
		2
		6
		4

## Sheet: Figure 4b
	RNH-					RNH+
siC	1	1	1	1	1	1	1	1	1	1	1
siSNF2H	2.7112	1.68689	1.92308	1.70552	1.86154	1.31882	0.844828	0.943574	0.872552	1.43165	1.39997
siINO80	1.06516	1.77255	2.19895	1.75452	2.5371	1.3805	1.43246	1.28415	0.304561	0.670678	0.64921

## Sheet: Figure 5f
			No expressed	Expressed_without_Rloop	Expressed_with_Rloop		R loops
Total	152106		19156	39121	81722		15694
		% of total	12.5938	25.7196	53.727		19.2041
		Difference from total	132950	112985	70384
							10.3178

## Sheet: Supplementary Figure 2
TRC-ENRICHED GENES							TRC-DEPLETED GENES
gene_name	mean_fc	HOvsCD_fc					gene_name	mean_fc	HOvsCD_fc
MLLT1	1.00394	5	HO-ENRICHED				CBX8	0.430771	-0.796221	CD-ENRICHED
YY1	0.347122	5	HO-ENRICHED				CTCFL	0.29604	-0.262508	CD-ENRICHED
ZNF407	2.15755	5	HO-ENRICHED				ETS1	0.43717	-0.320113	CD-ENRICHED
VEZF1	0.927992	4.36044	HO-ENRICHED				H3K27me3	1.39573	-1.81751	CD-ENRICHED
ATF4	1.30456	4.29172	HO-ENRICHED				MCM2	1.06923	-1.03184	CD-ENRICHED
RBBP5	1.32851	4.13867	HO-ENRICHED				MCM3	2.32786	-2.32963	CD-ENRICHED
H3K79me2	2.67838	4.10001	HO-ENRICHED				MCM5	1.60672	-1.51553	CD-ENRICHED
PHF8	1.42275	3.95648	HO-ENRICHED				MCM7	0.791658	-0.884124	CD-ENRICHED
H3K27ac	1.53947	3.68639	HO-ENRICHED				PRMT5	0.35599	-0.528615	CD-ENRICHED
ZFX	1.09033	3.68154	HO-ENRICHED				SUZ12	0.68049	-0.85168	CD-ENRICHED
SP1	0.841176	3.66793	HO-ENRICHED				THAP1	0.447154	-0.324737	CD-ENRICHED
H4K20me1	0.669262	3.66068	HO-ENRICHED				ZBTB7A	0.356434	-0.333693	CD-ENRICHED
ZNF512	0.821835	3.59535	HO-ENRICHED
TBP	0.541903	3.58183	HO-ENRICHED
H3K4me3	2.10415	3.54981	HO-ENRICHED
MAX	1.0374	3.4929	HO-ENRICHED
BRD4	0.465114	3.47154	HO-ENRICHED
RBFOX2	2.12375	3.40366	HO-ENRICHED
E2F1	1.62553	3.40098	HO-ENRICHED
ZNF592	1.21457	3.39579	HO-ENRICHED
TCF12	0.980458	3.37487	HO-ENRICHED
ZSCAN29	1.49965	3.30179	HO-ENRICHED
ELF1	0.892871	3.28592	HO-ENRICHED
H3K9ac	1.67626	3.21917	HO-ENRICHED
H3K4me2	1.56748	3.21471	HO-ENRICHED
JUND	0.609554	3.20705	HO-ENRICHED
CREB1	1.47614	3.16164	HO-ENRICHED
MYC	0.73732	3.13412	HO-ENRICHED
CREM	0.711705	3.12032	HO-ENRICHED
ZBTB11	1.07869	3.10143	HO-ENRICHED
IKZF1	1.31743	3.06602	HO-ENRICHED
PRDM10	2.31773	3.0613	HO-ENRICHED
ZNF639	0.875169	3.03945	HO-ENRICHED
ZNF184	0.97049	2.98421	HO-ENRICHED
SMARCA4	1.18121	2.98097	HO-ENRICHED
TAF9B	1.06968	2.92045	HO-ENRICHED
SOX6	0.896038	2.9067	HO-ENRICHED
HCFC1	0.788203	2.86712	HO-ENRICHED
TCF3	0.909566	2.85612	HO-ENRICHED
CEBPB	0.773087	2.84327	HO-ENRICHED
HMBOX1	1.15854	2.8329	HO-ENRICHED
MAZ	1.22602	2.82697	HO-ENRICHED
SMARCE2	1.37219	2.80226	HO-ENRICHED
CEBPG	0.911707	2.78741	HO-ENRICHED
DPF2	1.39915	2.76781	HO-ENRICHED
KLF13	0.572697	2.74869	HO-ENRICHED
ZFP91	1.18577	2.71568	HO-ENRICHED
MEIS2	1.34701	2.71115	HO-ENRICHED
L3MBTL2	1.28833	2.70037	HO-ENRICHED
PHF20	0.762421	2.66904	HO-ENRICHED
SMAD5	1.08526	2.62023	HO-ENRICHED
ETV5	0.683842	2.61397	HO-ENRICHED
NCOR1	1.08777	2.60521	HO-ENRICHED
ATF1	1.50449	2.59551	HO-ENRICHED
ZNF7	0.598246	2.57801	HO-ENRICHED
CREB3	0.733912	2.56739	HO-ENRICHED
POLR2G	1.92405	2.55798	HO-ENRICHED
EGR1	0.736698	2.52811	HO-ENRICHED
ZNF354B	0.522276	2.51595	HO-ENRICHED
GABPA	1.07023	2.50456	HO-ENRICHED
ARID1B	1.40651	2.50075	HO-ENRICHED
ZNF143	0.40209	2.49061	HO-ENRICHED
NR2F1	1.19308	2.47311	HO-ENRICHED
HDAC1	1.23059	2.41167	HO-ENRICHED
MGA	1.35708	2.40156	HO-ENRICHED
NRF1	2.72569	2.39427	HO-ENRICHED
MTA1	1.20535	2.39344	HO-ENRICHED
DNAse_seq_G2M	0.536806	2.34317	HO-CD SIMILAR
MTA3	1.11995	2.34122	HO-ENRICHED
ELF4	1.4031	2.34113	HO-ENRICHED
ADNP	1.07836	2.32247	HO-ENRICHED
MTA2	0.936891	2.28781	HO-ENRICHED
POL2RA	0.455332	2.27778	HO-ENRICHED
TFDP1	0.991574	2.27051	HO-ENRICHED
ZNF282	0.954972	2.26647	HO-ENRICHED
ATAC-seq	1.93803	2.26519	HO-ENRICHED
PTTG1	0.483301	2.26347	HO-ENRICHED
TRIM24	0.919152	2.25649	HO-ENRICHED
ZNF148	0.793136	2.18961	HO-ENRICHED
CC2D1A	1.14943	2.17713	HO-ENRICHED
NKRF	1.30377	2.1753	HO-ENRICHED
AFF1	1.56376	2.17295	HO-ENRICHED
SMARCC2	1.39812	2.1488	HO-ENRICHED
NFRKB	1.09744	2.1379	HO-ENRICHED
IRF9	0.574589	2.1248	HO-ENRICHED
GABPB1	1.74134	2.12328	HO-ENRICHED
SRF	0.901888	2.08484	HO-ENRICHED
DNAse-seq	0.8787	2.05917	HO-ENRICHED
ZBTB2	1.30837	2.03268	HO-ENRICHED
ARID3A	0.601342	1.99122	HO-ENRICHED
SKIL	0.873785	1.98974	HO-ENRICHED
NONO	0.679087	1.97967	HO-ENRICHED
ZC3H8	1.14209	1.9315	HO-ENRICHED
CREB3L1	1.08836	1.9142	HO-ENRICHED
SMARCA5	1.30998	1.90189	HO-ENRICHED
LARP7	0.988839	1.89871	HO-ENRICHED
ARNT	1.17492	1.8949	HO-ENRICHED
HLTF	1.09928	1.88262	HO-ENRICHED
CUX1	0.33186	1.85656	HO-ENRICHED
ZBTB33	1.95732	1.82937	HO-ENRICHED
E2F5	0.552642	1.81878	HO-ENRICHED
ZNF197	0.571645	1.80981	HO-ENRICHED
ZKSCAN8	0.62624	1.80647	HO-ENRICHED
ZNF316	1.16355	1.76279	HO-ENRICHED
ZNF644	0.550289	1.75617	HO-ENRICHED
TEAD2	0.359601	1.71943	HO-ENRICHED
NFATC3	1.3216	1.71264	HO-ENRICHED
ZEB2	1.1355	1.68247	HO-ENRICHED
EP400	1.99589	1.67704	HO-ENRICHED
POLR3	0.539167	1.67109	HO-ENRICHED
SIN3B	1.01703	1.66615	HO-ENRICHED
MIER1	0.969784	1.64592	HO-ENRICHED
MITF	1.09165	1.63715	HO-ENRICHED
CHAMP1	1.37523	1.6322	HO-ENRICHED
ATF3	1.11856	1.56825	HO-ENRICHED
HDGF	1.72248	1.50869	HO-ENRICHED
TOE1	1.60273	1.50632	HO-ENRICHED
PBX2	1.13226	1.49985	HO-ENRICHED
GMEB1	2.33092	1.44837	HO-ENRICHED
FUS	0.297374	1.4449	HO-ENRICHED
PYGO2	0.845237	1.42548	HO-ENRICHED
FANCD2	0.39259	1.40309	HO-ENRICHED
HES1	0.928074	1.34397	HO-ENRICHED
MAFF	0.357998	1.3322	HO-ENRICHED
TRIM28	0.797245	1.32427	HO-ENRICHED
NCOA2	1.07273	1.31505	HO-ENRICHED
ZBTB40	1.34277	1.30736	HO-ENRICHED
SNIP1	0.712995	1.27599	HO-ENRICHED
POLR2A	1.91973	1.2699	HO-ENRICHED
ASH1L	1.41381	1.25132	HO-ENRICHED
CSDE1	1.13979	1.24534	HO-ENRICHED
PHB2	0.942399	1.22408	HO-ENRICHED
YBX3	0.809415	1.20366	HO-ENRICHED
PKNOX1	2.56081	1.17494	HO-ENRICHED
TRIP13	0.821329	1.17295	HO-ENRICHED
GTF2E2	0.601366	1.17155	HO-ENRICHED
TRIM25	1.00425	1.16389	HO-ENRICHED
MAFG	0.8467	1.15057	HO-ENRICHED
NFXL1	1.08126	1.14679	HO-ENRICHED
KAT8	1.07894	1.14615	HO-ENRICHED
H3K9me1	0.40415	1.14051	HO-ENRICHED
ZNF8	0.931538	1.1355	HO-ENRICHED
GTF2A2	0.638726	1.11963	HO-ENRICHED
ZNF83	0.410687	1.10427	HO-ENRICHED
RAD51	1.47427	1.10194	HO-ENRICHED
ZNF318	1.00462	1.09585	HO-ENRICHED
NFE2L1	0.408337	1.08702	HO-ENRICHED
LEF1	0.817929	1.08207	HO-ENRICHED
ETV1	0.447409	1.08014	HO-ENRICHED
ATF6	0.702974	1.05431	HO-ENRICHED
DNMT1	1.21644	1.03855	HO-ENRICHED
NR3C1	0.86261	1.03281	HO-ENRICHED
POLR2H	2.06246	1.02492	HO-ENRICHED
FOXK2	1.24059	0.973161	HO-ENRICHED
ZNF354C	1.24837	0.969026	HO-ENRICHED
NCOA1	0.88306	0.967745	HO-ENRICHED
NCOA4	0.640963	0.960148	HO-ENRICHED
THRAP3	1.75497	0.944955	HO-ENRICHED
FOXM1	1.15007	0.944332	HO-ENRICHED
E2F8	1.43119	0.943393	HO-ENRICHED
ZNF280A	0.660511	0.941579	HO-ENRICHED
E4F1	1.8113	0.914871	HO-ENRICHED
NR1H2	0.48848	0.894036	HO-ENRICHED
SREBF2	0.477387	0.869339	HO-ENRICHED
ARID2	0.897587	0.863575	HO-ENRICHED
HDAC3	1.34375	0.859544	HO-ENRICHED
THRA	0.965672	0.856995	HO-ENRICHED
ZBTB8A	0.881027	0.853689	HO-ENRICHED
CDC5L	0.898176	0.845928	HO-ENRICHED
GATAD2B	1.21953	0.826013	HO-ENRICHED
XRCC3	1.08261	0.803768	HO-ENRICHED
E2F7	0.474613	0.791884	HO-ENRICHED
ARHGAP35	0.748725	0.781006	HO-ENRICHED
ZNF830	1.22876	0.78086	HO-ENRICHED
C11orf30	1.53922	0.766471	HO-ENRICHED
BCLAF1	0.422737	0.738985	HO-ENRICHED
KHSRP	1.60814	0.702564	HO-ENRICHED
NR0B1	0.982846	0.696536	HO-ENRICHED
NR2C1	1.46028	0.693555	HO-ENRICHED
ATF7	1.46267	0.692251	HO-ENRICHED
DACH1	0.620355	0.656008	HO-ENRICHED
MYBL2	1.12747	0.647153	HO-ENRICHED
RBM22	1.72497	0.646235	HO-ENRICHED
YBX1	0.423085	0.620228	HO-ENRICHED
WGBS	1.69575	0.590372	HO-ENRICHED
KLF16	0.454942	0.542954	HO-ENRICHED
ZZZ3	2.15627	0.524108	HO-ENRICHED
ILF3	1.35989	0.509529	HO-ENRICHED
RAD21	0.591593	0.474497	HO-ENRICHED
NUFIP1	0.514406	0.468848	HO-ENRICHED
MNT	1.71482	0.46711	HO-ENRICHED
DDX20	1.2671	0.466426	HO-ENRICHED
NCOA6	0.823852	0.450724	HO-ENRICHED
EWSR1	0.892327	0.394255	HO-ENRICHED
KDM1A	1.12653	0.371489	HO-ENRICHED
POLR2B	2.16585	0.302375	HO-ENRICHED
ATF2	1.43351	0.172552	HO-CD SIMILAR
H3K36me3	0.914984	0.087832	HO-CD SIMILAR
NBN	1.29278	0.070356	HO-CD SIMILAR
POLR2AphosphoS5	0.587752	-0.0311	HO-CD SIMILAR
IRF1	0.644985	-0.04823	HO-CD SIMILAR
ZNF507	0.522299	-0.13663	HO-CD SIMILAR
NFIC	1.55502	-0.1581	HO-CD SIMILAR
POLR2AphosphoS2	1.06799	-0.20262	HO-CD SIMILAR
SUPT5H	2.33599	-0.3026	CD-ENRICHED
FOXA1	0.361281	-0.643	CD-ENRICHED
COPS2	0.392361	-1.14788	CD-ENRICHED
PML	0.940999	-2.67207	CD-ENRICHED
HNRNPLL	1.24426	-5	CD-ENRICHED

## Sheet: Supplementary Figure 3f
siC	siBRG1	siSNF2H	siINO80
39.3686	133.391	33.8242	73.3333
42.9846	121	36.0556	37.8667
30.1667	108	28	34.4634
32	109	38.4251	36.1742
53.8415	138.5	27.6667	36.6429
60.4944	85.7992	42.2449	38.7391
34	112	30.0087	40.6923
31	64.1117	39.4914	40.25
45	125	44.0042	48.8462
45.3483	44	20	40.75
30	75.2312	29.8235	46.3333
33	138	32.2554	29
36.0893	89.6667	57.4027	42.7857
43.78	98.6667	49	30
29.0454	68.0055	43	30.4
47.0943	75.6364	27	40.6923
40.8269	140.296	27	45.0909
26.8333	149	54.6667	48.752
57.2979	62.2	22	41.5738
38.4444	97	51	40.4516
55.5455	82.4633	44.6419	40.7143
34	68.747	53.5	44.3333
35	78.392	23.4	52.6098
30.6515	51	36.712	43.039
47.7049	56.1111	33.0321	40
47.0714	55.5	50.9911	48.5
50	65.0513	50	42.5
44.5574	67	67.1614	40
37.3885	79.4783	39	34.5625
38.332	74.8485	68.8656	52.449
44.8667	68.7313	61	43.1473
46	71.5909	53.6	47.9954
43.5357	58	45.9168	61.5714
53.9267	64	64.4677	61
36.574	59	39	74.25
38	78.8529	40.4565	60
52.5306	58.2	55	59.3333
38.4619	67.5556	34.0833	81.5
71.7004	107.643	54	81.4513
55.6759	74.6667	26	65
46	66.3766	35.984	88.4519
27.4194	78.5946	55.5158	78.337
48.5	90.75	32.3153	67.3333
46.7671	127.038	59	40
65.5543	68.4865	37.5455	26.875
59.6758	133.576	46.1667	28.7778
49	126.667	48	33.3433
57	61	49.5231	29
64.7539	79.8476	38.0148	71
59.3375	126.322	40.9192	24
47	99	36.8357	46.6765
48.4464	72.1429	28.6667	41.375
57.815	83	29	46.5086
41	86.5625	35.854	41.6575
42	72	38.2759	65.7729
54.608	66.0476	26	37.9034
32.75	58	26	74.1124
38	63	36.7259	43
36	70.9048	24	29.75
43	83	25	72
41	81.1983	27	71.9667
37	59	28.75	71
33	80.37	35.9703	70.5
35	68.7143	26.75	69
44.4341	65.6667	31.2328	67
32	69	28	30.1094
33.25	64.5	30	55.5978
35	67.5185	29.2701	39.0656
35	62	30.5646	28.4
48.5103	68.5357	33.5564	29
42	67.25	33.6818	36.5
56.3021	75.5833	29	44.6721
45.5235	75.3239	28	49.5077
54.0231	65.3582	63.9459	27.4615
40.6887	63.7391	30	36.2381
41.2143	134.969	29	37.6667
38	112.358	29.5	49.0698
45	85.1268	27.2294	43.4878
60.8086	118.771	33.4306	52.4
46	129.109	63.8788	33.1333
42	125.089	40.3657	40.8
45	164.778	25.8364	31.2308
47.8598	128.748	38.2151	33.5556
47.2519	179.25	31	28
49.6064	192	45.4226	47.6667
51.0342	90.8039	56.1667	47
33.8333	25.3462	26	41.6983
44	155	25.9012	43.6
35	120.328	25	37.1
43	110.286	24	33
38	122.792	29	34.5
36	107.782	22.9815	35.2222
51.5617	128.612	28.0882	41
39	134.935	32.7832	33.45
42	7	20.8077	45.9852
51.9486	99.1765	26.9474	29
59	98.0531	29.5	36.698
60.6667	131.177	27	41
62	134.931	39.3778	41.5429
43.5	150.284	43.9181	41
73	179.557	44	10
76	86.1	46	35.3333
41.6	150.25	41.0829	46
50.6775	89.2863	49.3059	36.25
40	103.814	52.2881	45.3333
37	78.625	41	40
50	23.0943	64.9042	41
72	138.827	29.6409	60.1361
36	95.5473	33.5661	34
31.1667	19.9474	38.1913	62.5375
34.8667	17.4	46.1142	38.2778
64	22	54	42.35
64	82.0326	26.1111	40.4
62	66.8928	27.3333	46
33	67.2114	56.4722	41.1702
66.2909	62.6429	40.2179	41.8205
52.2857	77.4764	36.3882	50.6452
31	66.6667	52	46
54	89	48.6	40.7941
39.4231	65.756	35.5636	62.2808
68.1818	171.667	41.6168	82
68.5	74.3256	34.3056	51.1814
80	171	41.1696	82.2353
67	72.608	34	71
68	197	34	41
39.2564	67.1319	32	68.6667
60.5	46.8	34.4456	73
58	141.835	35.5692	45.6667
38.2031	68	27.4103	48.9661
55.5	93.0809	35.3402	42.56
51	78	39	59.3636
36.9635	104.489	51.6098	42
40	89.3137	41.5266	42
34	100.049	35.8438	52.4849
43.9333	120.263	44.6375	61
45	40.3333	51.4275	58
44	101.08	32	55.7241
36	55.9643	42.8633	50.6
33	131.884	33.1291	54.88
34	101.749	37.0846	56.25
51.2568	47	25	56.5433
34.5	103.65	26.3429	41.3137
34.2	106.804	38.2849	40.5
43	76.7616	37.9915	45.3406
44	67.3333	34	55.8197
42	58	33.5	44
51.9645	70.2692	30.5	48.451
44.5	67.9832	34.2696	52.6023
46.1227	66.9441	41.3668	39.4483
28	56	33	52.4815
31	99.1178	36.4527	54.5974
38.8252	72	36	44.3333
37.5	60	40.3288	49.0588
36.051	95.0423	38.9209	47.4643
58.1068	117.667	44.1884	52.0127
32.9355	136.8	40.8904	47.7778
41.35	59.9048	34.3529	41.5
41.2974	119	41	44.8345
45.1716	160	31.0678	42
36.1875	115	39	56.5
50.5268	95.3002	48.4588	44.886
42.2	125.833	43.0716	36.6667
52.768	121.667	31.9813	51.1111
43.8436	121.875	28.4135	57.859
38.1053	98.1465	26.1667	38.4425
50.5652	83	48.8	40.75
60.5065	125	37.0873	37.7222
57.7674	101	47	34
47.1429	102	45.62	51.7202
56	93.625	36.9427	27
50.2036	86	19	31
50	158.5	23.8333	27
54.1041	69	24.4231	32.5833
46	72	44.8182	37.6
45.9222	142	25.5606	60.4504
43.6754	127.333	40.2857	61.6039
44.2022	113.5	24.19	66.4779
46.25	101	44	66.1739
46.0758	94.016	40.4167	43.2097
45	74.2905	41.4466	37.5
37.7391	106.469	27.7	37
50.78	88.851	36.3738	38
54	100.245	34	39
51.1212	88	33	43.1015
74.75	74	35.9231	28.9333
36.4821	56.375	32.3502	35.6191
37.7632	72.1923	29.0829	47
59.6936	76.6	39.6119	38.2222
46.4054	61	26	35.3333
46.6667	67.907	25	39
46.1818	76	41.0714	90.2258
38.1127	61.4468	70.2	49.7368
41.5556	68.25	40.0807	45.6875
41.5	77.6	64.0175	47.6062
48.3641	62.6075	55	50.5714
30.983	76.3182	61.9615	36.0575
39.2174	59	75	92.1856
25.5	84.8711	34	48
28.1111	42.75	31.4008	50
29	68	36.45	47
34.4076	68.2778	30.75	74
29	62	32.0531	73
30.5	94	60.5693	62.8603
30	109	31.88	44
37.375	110.667	34.6098	40
60.3333	123	38.7013	71.5
58	49.5	33	41.3333
61.8272	144	35	50.2794
44.9763	130.5	33.2889	48.9167
75.4566	136.714	29.4286	45.25
58.3408	68.5756	34.5798	68
52	86.5472	38.4988	58.8
53	127	26.7347	71.1667
55	128	20.4444	40.9238
34.5	111	36.4141	31.7037
24	117	36.35	98
36.8838	116	39.1881	94
56	104	38.589	76.75
56	115	33.2719	86
52	91.0738	46.0389	98.5
41.3101	104	28	93
48	103	33.9375	46.3965
54	67	30	59.7716
52.5	72	28	96
40.6154	69	36.8074	38.2
57	74	27	37
54	69	46.196	76.7391
41	72	28.566	38
39	79	20.2941	182.833
55	80	28.3	51.3958
52.5	78	30.6731	40
42	115.225	25	166.231
43.4	79.5	34.66	57.9453
61.2857	69.6562	29.7941	49.5
51	56.1765	34.5261	54.5939
48.5	64.5	37.9077	56.0267
51	73	22.0476	54.9643
49.5	69.5185	37.6412	35.9078
50	70	30.4286	54.8696
50	75.2233	56.3461	59.0667
54	68	37.2346	37.6842
59	64	39	54.3243
53.75	62.5	60.6689	51.8852
53	72.8157	48	41.4219
39.3207	48.4839	27.0294	62.3537
55	70.6045	26.5454	48.4167
56.5	94.6923	47.2457	36.3333
57.5	49.5	56.5443	50
44.3985	49.069	51	49.6504
56	97.6689	47	38.5
53	104.808	40	35.8333
57.5	81.0566	41	78.4706
54.1667	102.18	46.1667	52.931
50	72.0818	49	47.6593
48.25	78.0217	53	43.9194
49	82.9737	51.5	72.5523
45	98.1441	54	48.567
54	75.8649	50	48.3307
54	46.9091	47	52.5964
52	58.3516	48.2486	41
53.1515	69.8618	41.701	67
50	72.8889	28.4096	36.1875
39.3429	79.1698	27.2551	64.2632
52.9901	66.3049	31.9918	72
39.8571	79.9691	52.8287	76
33.5397	111.566	37.1493	67
54.9936	96.1443	40.9362	67.6667
43.5915	97.1429	24.8203	67
42.9303	111.371	44.7143	40
40.8021	113.475	44.6907	59.3333
20	87.9231	20.6667	70
32.7157	122.201	29.3475	64
43.4133	92.4567	44.4233	64.6667
24.7879	96.6006	37.0833	53.8661
42	79.7755	41.1777	48.8419
39	99.8826	36.5263	68.6667
40	91.0581	35.5	52.8971
28.6333	88.0746	19	63
40.8954	86.1651	51.3584	65.1
29.3333	106.433	23.2892	48.2806
33.4231	118.302	21.1225	46.0714
35.5862	111.335	27.4138	36.3438
38.8961	135.813	27	61.8333
18	101.435	17.4286	55.6522
30.7763	106.013	28.3333	54.3071
38.6584	52	29.1797	52.5723
37.0172	67.9036	36.0992	64.5294
27.5714	62	21.3571	55.6154
37.3913	98.4599	31	34.5714
39.2618	70.303	45.4503	33.5
36.5922	67.8571	34	39.6235
44.3699	56.5714	33.4286	42
37.3964	83.2697	43.2428	42.172
55.0817	68.2	29.3333	49.0484
25	90.4097	28.8	47.7
22	85.7977	37.3333	42.4533
43	65.7257	49.7697	34
21.4286	121.615	49.4638	31
41	92.2174	27.3243	39
26.5	107.043	54.3325	38.5
38.4881	99.0507	27.5	62.692
31.8196	115.319	25	33.5
44.0172	81.184	22.4046	42.3333
35.2	74.3043	44.7209	44.5
32.6797	80	22.68	46.2473
40.7391	75	51.587	46.6415
64	81.6957	43.8278	30.5
29.6667	78.3843	48.1023	54.3315
53	85.8889	50.7989	46
27	84	57.8333	44.9506
58	69.6709	61.6092	56.5333
43.0952	69	51	62
45	66.5	62.8471	48.6452
53	67.2331	47.29	43
31.4643	141	62	38.5
30.4167	153.125	67	38
42	64.7857	58	52.5714
52	52.039	38	42.5
26.6667	152.667	54.5	40
38.5	91.7143	55	46.931
41	77.5696	56	44
40	62.5786	50.25	46.5
75.8333	132.2	55	77.3898
39.9221	70.9507	49.982	54.5
61	78.2741	52	54.6429
59	76.7123	56.3636	58.5
57	135.438	54	59
53.3333	77.8102	62	54.8333
52.6967	137.818	66	63
49.9947	103.4	60	44.06
42.0294	68.4468	59	40.6994
34.3333	126.2	63	57.0096
44	145.5	57.5	61.2
35	51.5	57.8462	49
50.1966	94.5895	60.25	64
35.9455	115.278	71	35.75
43.3791	101.948	59.5565	41.8235
33.3333	87.3822	59	41.5192
33	251.25	57.14	80.6539
41.1417	113.919	59.5	40.3333
38.3301	75.5745	61	77.7735
30.5	54	59	40
41.7708	49	56	34.3636
45.4744	70.4342	56.875	62.8571
45.8	61	19	38
53.3269	51.25	21	28
35	67.3333	21	38
45.262	85.1275	22	48.9258
43.6667	87.0303	26.5	61.2308
33.5641	101.208	24	53.3143
38.8573	71.2042	22.7143	61.2
48.6135	92	21	63.0638
38.8333	68.0556	24	50.2584
43.1667	60	34.6158	49.3846
43.109	79.9559	50.75	40.6
39.125	63	32.8064	38
40.7571	115	61	65.375
45.5172	102	50.4	50.4286
40	69.5714	50.3636	35.48
36	81.5164	47	32.2857
61.75	88.2564	33.0417	47.1042
62	50	48.1667	54.6419
67.6786	100	18	45.7323
65	83.4	32.1548	53.7284
41.7619	72.804	28.5	59.6667
67.4809	251.714	53	50.0192
46.4078	114.926	22	53.4487
54.0256	65.6926	57.7143	44
42.0302	94.7399	54	39
66.0625	93.1642	22	35.3077
63.4902	103.364	34.0398	28
66	139	36.1008	49.2424
60	82.7991	24.3333	42.0133
65.6	191	23.4	51.9789
35.5565	58.0805	22	50.7931
46	68.5625	42.6597	50
53.2738	157	67.4218	46.6667
65	59.3677	54	48
49.4376	58.2647	43.6493	44.0833
64	82.1471	20.6667	46
75.7576	64.4574	57	48.8824
60	46.0476	27.5	48.2791
59	43	21.7313	37
44.8288	121.333	70	51.9505
40	71.7971	25.1192	57.7273
37	53.2632	29.5101	33.25
55.5656	58.1111	63.25	53
48.5806	71.8922	50.9808	52.9
44.0345	40	57	48
53.7561	56.4083	60	55
48	55.6341	58	54.6667
61.313	119.091	22	50
38.2969	110.222	59.75	54.8033
55	119.774	21.0545	52.6
38.3623	126.923	34.7692	47.6364
34.3333	117.95	23.1463	49.3333
39.0227	62.1105	28.9189	47
50.4778	89.04	28.12	55.3333
44.718	69.3697	25.4444	63.1562
44.8431	101.98	26	51.5
34.75	65.6915	34.7626	60.4045
38.3468	35.1111	26.5	52
39.0072	94.2	30.8313	55
41.0109	65.3846	34.6883	56.68
42.9155	40.5	25	54
42.3578	36	25	55.5
42.4908	68.0919	29.4725	52
40.5789	88.75	24.6	51.7857
45	89	26	80.9454
42	59	22.875	54
40.9643	80	29.2508	46.2099
27.3333	81.5	29.75	61.7951
26	72.5	30.6364	81.6728
45.8	67	35.2727	59.5221
34	45	20.4946	56.5425
44.2983	60	62.6379	43.8056
42.1095	61.7634	24	39.5
47.8	107	20.9249	55.555
29.9216	76.6318	19.3769	41
35.6	54.902	23	56.0217
35.9677	60	20	44
41.3417	59	29.9	62
40.6667	60	18.9455	45
25.5	62.5	46.092	44
21.7979	66.9167	30.25	41.1225
38.7051	59.5	33.5208	38
29.5476	72.8636	55.9825	48.1818
33.5	66	51	40
43.1651	62.2709	48.2756	47.5
27	59	33.9913	50
24.5	80.9732	32.9789	47
46.0816	61.6667	49.3871	46
39.5789	70	29.8227	41.5714
33.1296	86.1939	41.8148	54.9195
26.6571	58	51.8551	64.1833
33.5387	67	29.4286	43.5231
31.8	50	43.4632	49.6071
33	94	33.0508	45.3
27.625	97	33.4894	42.0709
32.15	64	43	46
31.2	70	70.1053	42.5
34	66.6683	48.1412	65.0227
28.9608	83	166	45.2214
28.8793	62.1311	183.47	35
23	62.9561	184.565	66
29	77.4917	164.488	74
26.3784	96.6	188.5	50.5
51.3333	112.672	137	52.6
9.125	103.333	214.091	47
46.8421	76	189.7	39
48	43.4217	181	36.35
26.5588	77	231.875	37.7
48.1705	46.1905	202.167	51.9444
46	113.5	172.25	54.7619
48.6667	61.646	26.2055	54.5
25.3421	100	31.574	39.6509
54.2182	104.5	50.9209	49.5
58.75	74.1829	60.2836	53.5
58.75	63.9562	50	46.1818
59	65.75	19	51.8889
58.5	111	24.3871	50.3064
21	91	39	50.6
65	104.143	44.3505	59.4
54.4444	53.3809	21.5	49
56.0961	57	28	47
54.4118	68.24	24.2214	50.1111
58.3333	84	140.629	45.25
36.7108	77.3333	20.4444	64.1729
33	85	25.1667	47.1863
16.5	58	72	43
20.125	114.4	95.3696	44.4667
17.3333	105	28.7115	44
51.3333	68	22.2	31.6
61.7143	92	187	28.6667
65.8333	62.1307	204.4	32.0556
58.5	101.25	210.5	33.5
37.1694	58	171	33.4545
63	63.8943	58.3509	29
36.9	34.4667	156	38.8261
43.6793	126	204.5	34.25
43.9109	51.7885	24.5748	37.2778
39	79.7572	187	24.7222
45.0561	98.5714	151.625	32.6667
33.7222	93.5	105	22.6667
46	63.56	114.708	32.3333
40.5278	77.5	31.5774	39.9195
45.5	101.26	51.2857	32.4
30	97.5	13	43.2282
32.75	73	16.2812	33
31	85.5	47	27
32	81	26.9515	25.2
28.9401	80.8294	34.5217	28
47.7143	88	34.9149	20.5
46	67.856	35.375	18.5
48.5	69.4	47.2864	18
37.6078	60.1324	47	29
35.1196	54	17	26.5556
45.5455	103.062	20.6113	27.6207
45.625	47	60.7825	25
46.9375	47	45.9735	30
44.6286	82	20.7695	28.6667
37.3384	56.2197	70	32.0682
42.4286	68.3475	64.4857	34.225
35.5857	55.2667	17	63.6
32	63.3506	19.25	72.3516
38	69.7941	19	65
47.8378	82.5305	23.75	35
36	61.7982	73.2185	43
47.9	43.5253	59.3182	69
50.3333	35.1485	36.2941	69
51	63.8356	32.5606	25.5454
35.1573	79.451	44.0281	38.8039
47.6667	41.8485	39.8163	39.5676
45.6015	127	27	38.6216
41.5	87	28	33
43.6701	41.425	25.125	39.9286
47	58.4515	34.1066	30
43.2743	67.7222	35.8469	32.4167
47.9284	50.6875	40.6667	32.1111
19.4167	79	83.8333	28.28
19.5	49	37	30.5
23.0417	53.9224	32.8493	27.9744
27.5676	56.1429	40.2794	32
40	48.885	40.25	32.6471
40.6639	52.6375	40.2222	35
43	54.4036	36.1429	45
20.5	47.5139	20.2114	44.6
22.8627	57.0247	52.5056	34.8333
45	56.0579	37.6	35.1515
20.9535	64.4581	33	34
46	66	36	31
50.8798	79.2857	17.7391	29.8571
42.0581	90.4866	36.5	29.5
44	62.3779	61.5789	48.9818
44	72.002	31.3333	40.3846
46	57.1651	28.5	49.4331
48.7143	44.6381	13.8824	43.2115
51.25	44.5981	61	41
45	55.8093	22.422	49.25
47.2368	51.0615	46	39.1364
42	45.6452	55.2807	47.7333
46.0172	60.3559	49.9396	32
41.3714	53.472	15	64.1729
45.6905	51.7778	13	47.1863
47.5763	55.8816	15	43
46.1532	64.1516	17.0339	44.4667
58.5	47.5263	16.1436	44
43.7347	57.6288	44.1148	31.6
41	35	43	28.6667
44	37	53.811	32.0556
41.9063	31.5	47.9818	33.5
47	42	61.96	33.4545
35	40.1215	59.5	29
45.1728	35	50.1849	38.8261
49.783	55.4155	50	34.25
36.1786	41.7143	45.5	37.2778
49.7858	50	29	24.7222
44.671	43.1429	29.375	32.6667
42.2548	45.2744	47.2542	22.6667
33.5333	55.6201	51	32.3333
38.5235	38.0551	28.907	39.9195
31	32.3721	32.4545	32.4
43.4664	39	30	43.2282
39.48	41	20.8514	33
41.8269	57.1474	30.6531	27
39.7712	41.3333	38.1626	25.2
42.75	45	19.2143	28
50.3095	42	34.4583	20.5
41	43	20	18.5
32	37.7143	26.9245	18
35	43	32.125	29
33	64.4607	28.058	26.5556
35.015	44.8	18.7143	27.6207
31.25	68.6657	18.2308	25
52.1111	33	35.8947	30
34.4593	32	17.9	28.6667
28	26.3333	19.5	32.0682
36.6553	63.8	20.2083	34.225
66.569	31.2154	25.3	63.6
39	56.5799	18.5479	72.3516
43.7627	48.3452	24	65
45	49.1429	24.1959	35
46	63.96	19.1429	43
44.2756	50.1985	22.3636	69
63	43.9219	17	69
27	38	17.5	25.5454
61.5	64	23.75	38.8039
67	44.5345	26.5789	39.5676
63	31	18.5	38.6216
63	39.9494	17.4286	33
64.5	52.7559	28	39.9286
41.2405	29.5	30.1538	30
61.6667	57.9225	18	32.4167
84.75	50.3333	20.9559	32.1111
32	49	35.1429	28.28
41.8894	47.25	31.5	30.5
33.7308	65.7042	18.6429	27.9744
19.625	44	33	32
38.3033	48	20	32.6471
16.8333	48	18.3333	35
41.9128	55.1126	37.3431	45
41.2141	44	30.5407	44.6
32.5	45	18.75	34.8333
43.1282	40.6667	20.1558	35.1515
41.0495	48.5	18.6667	34
44.9176	50	20.3043	31
36	45	29.5	29.8571
34	68	29	29.5
44.1182	58	32.6742	48.9818
39.9825	59.5124	30.6606	40.3846
37.4696	33	35.2158	49.4331
36.0556	34.4286	34	43.2115
43.5514	39	21.5926	41
35.6333	82.6667	40.014	49.25
40.8276	36.6667	39.7686	39.1364
6	42.6441	34.311	47.7333
18.4286	49.5	35	32
21.5	49.2976	27	45
35.7459	36	33	44
17	45.0662	28.5	48.6667
31.8571	70.2857	27.8	46
17.5	43.4774	38.0652	55
15	82.5714	50.8705	53.5
14.25	77.7661	61.6259	37.5568
20.5	81.0876	52.7556	55
20.5556	83	31	41.3095
30.2273	102	33	39.9403
19	62.1448	41.8445	45.2255
18.1667	74	51	51
54.2791	56.3668	50	50
62	59.1167	61.0667	34.2212
29.1287	81.5	64.591	51
47.5	66.5	57	31
48	66	55	63.2065
48	79.3333	55	44.8488
43	69.5	51.8333	28
52	73	120.344	62.7306
53	58.9234	51.5	69.9
50.5714	35.1961	56.125	38.7556
51	57.8467	55	51.5
50	86.4916	55.8045	52
50	101	33.0476	34.4
50	73	35	50.3077
50.5	32	114.112	51
49.75	60.078	58	35
50.4565	51.1894	85.5	47.8362
48	32.4	34.6667	67.6154
48	42.6824	47	74.5578
49	50.3983	33.5714	31.3333
51.5714	35.5385	91	41.2361
50.75	106.75	33	43
48	55	50	58.6667
49.5	59	55	61.125
50	72.5652	95.75	40.3095
48.75	118	48	49.956
50.6154	28.25	85	60.7299
33.9944	103	38.2979	40.4231
55	31.5088	50.1429	45.6957
49	42.0909	48	56.9091
29.1484	20	51	59
50	38.6	78	47
48.39	43	108.22	52.8488
51	36.593	47	37.5556
42	71.6036	47.7143	47.6875
50	79.4323	51	48.4
44.5	45.4823	47	51.4483
44	42.5926	26.9328	37.6667
44	46.1886	62	48.5618
48.25	68.4407	91.4167	44.0909
42	71.813	51.8333	46.4675
43	46.2571	55.3333	45.3158
46	64.0808	61	47
41	25	99.4186	53
42.5	62.665	58	51.5
39	44	51.1667	46.1739
42.75	76.1401	51	56.1641
24.1111	109.833	26.6667	46.6197
30.4769	87.3333	29	49.5652
40.2107	56.31	42.637	75.5808
55	76.4177	44.7332	70.3439
60.6345	70.5714	30	79.9304
58	48.5882	40	40.8254
25.5182	39.7037	96.2368	45
56	39	83.1667	38
39.0887	38.4884	28.5	47.4369
56.925	44.4264	31.4794	48
63	46.3256	34.5405	54.6143
56	81.1429	33.5	48.9091
57.1475	88.5	37.4	61.6103
29.2491	92.0117	45	69.7872
56.7838	33	43.8556	46.5842
56	76.8639	31	83.6989
54	26.3333	33.5	80.3433
58	39.7381	39.3165	95
39	86.7571	46.504	52
60	35.0672	33.1826	73.8925
34.0808	73.1344	40.2424	73
53	89.3649	35.9341	55
57	66.3264	28.1154	53.1667
57	63.8616	36.9273	49.5
56.8718	53	25.4865	84.9032
55	47.6462	25.5	56.3218
41.0488	52.4938	39.9347	57.1562
54	65.9683	24	49.3333
56	36.08	29.7674	52
39.248	45	53	104
32.2689	70.8	54.319	49.6667
36.112	77.0855	38.6564	48.3333
57.4667	35.0492	47.5098	47.25
55	40.434	37.3626	51
52.5	50.3333	37.6565	41.7273
52.6667	29.7021	34.7902	69.8144
54.0725	43.3168	39.4	55
17.5	42.78	36.1951	35.4979
18	66.0033	47.8706	57.3333
30.5	27.75	38.8261	32
56	66.8883	38.6903	61.3954
29	45.3263	70.5455	33.8302
28.5	94.1343	34.3788	58.2815
59.5	71.1589	38.2186	41.726
34.1071	44	27.783	57.2593
51	59.4091	36.8898	57.1351
56.7	46	41.0195	57.3022
57	40.9596	43.0053	49.0323
56	53.6516	32.7042	41
56	37.4121	35.8462	42
57	39.4314	32.312	40
57	59.194	23.36	39
56.5556	37.6711	29	51.7586
56	47.8	33.4323	60.8421
30.1667	66.7865	29	65.7476
59	76.762	39.0273	29
56.1562	68.15	38.1222	29
57	45.482	25	51.2353
58.5	43.034	28.161	42.375
42.9654	40	26.6706	40.1104
58.3333	70.1302	46.3425	64.1954
59.6667	35.3222	36.25	48.0811
57.8889	34.8007	49.784	43.0698
58	45.7041	42	59.6667
56.5	31.2353	20.5806	60
54.75	48.2991	28.0571	60.2727
54	35.2188	31.9807	50.1951
53	40.1673	35.1467	50
58	55.0826	35.1771	41.8182
55	37.5748	33.931	42.8786
58	43.4421	102.4	45
57.3333	40.0294	30	44
33.4438	69.4218	29.0714	54.0806
58	46.5086	23.75	54.5087
56.5	45.5	24.25	41.3889
56.75	60.7107	38.2809	53.6667
57.4286	56.4369	27	40
56	53	20.4583	51.7313
59.5455	61.3846	37.1795	59.3925
57.8333	38.4	20.5397	58
58.8	42.0169	32.0498	55.5182
56	66.9648	46.8626	42.875
58.5	41.4118	27.9298	48
57	51.0215	39.7391	49.3651
57.8462	26	37.2462	53
55	47	29.4286	47.1875
58	22	37.5938	45.8077
59.25	26	41.3865	41
57.5	46.9556	31.5	31
33	46	26.8	31.3333
58.5	35	30.2105	83.9059
59.5	32	17.5	78.098
33.2308	32	24.9818	50.7976
25.5217	29	33	74.75
22.1333	22	37.8421	68.8222
25.9256	24	43.3962	58.8286
15	16	48.1745	64.9907
34.5088	69.6	40.6496	47.8472
20	8.25	40.2121	68
20.4225	85.8691	24.2055	54.7578
33.4476	93.3639	39.5462	59.1304
34.7453	94.2299	31.0556	57.6667
43.6007	76.2	45	46.0109
35.2931	26.3333	34.5385	54.9091
33.1239	60.9355	22.4386	29.6667
42.1711	71.145	26	31.1667
35.3366	54.1035	37.1827	51.5909
33.9037	64.2391	28.0217	65.4193
33.6	58.0667	36.6567	28
37.1289	71.686	35.7448	35
33.75	53.2091	27.9167	49.5312
36.4942	94.4828	26.4825	49
29.1111	90.7143	27.3	45
39.9019	48.422	42.4606	47.0625
37.3555	96.8039	39.6637	51
42.4946	71.9841	30.0421	48.7391
39.2554	74.8876	42.3012	44
34.125	43	40.4612	48
40.2889	43	40.3323	47.4667
43.8608	49.0545	28	50.5625
42.4611	51.9545	30.5	48
45.1258	23.1264	36.9444	50
40.3939	98.1024	36.0214	47.5
32.32	76.3396	27.7615	41
23	50.4615	29.6667	41.2609
25.6383	55.0496	34.5311	41
43.5823	73.3939	37.3333	89.6
46.4187	70.2941	32.4631	90.4452
33.3846	74.3922	28	94.4167
39.8273	59.2177	38	67.2267
37.1235	67.8696	38.9571	60.0631
31.5	83.6451	31.4667	54.6053
30	55.0664	28	62.0857
34.3333	48.3562	30	56.902
32.5385	49.1765	28.25	79
44.785	54.5	27.9286	88.1118
37.1667	48.5	29.1959	61.2675
35	58	38.5057	79.5
52.5276	60.7171	43.1862	78
49.2813	52.3944	84.1019	59.978
22.8571	50.8959	72.3827	85
45.9647	82	34.2689	83.5
25	40.4038	41.3053	51.5
45.5162	50.0952	85	69.3196
34.0566	40	68.4286	73.2589
36.7636	54.185	34.5472	50.3786
45.9393	85	38.5915	35.1667
36.8261	80	31.5882	44.5
33.6032	77	38.3672	48.1111
31.5533	56.14	32	64.3571
30.4737	47.5495	28.3882	43.5
34.4571	29	33.7714	79.7656
31	59	39.6765	56.6667
33.7778	52.913	24.7222	66.0507
33.0082	58	27.5806	44.5
34.7143	57.5714	26.4198	57.7095
47.1095	62	25	62
44.4925	63	27	58
43.7391	64	43.0097	68.8882
50.52	49.4526	23.8643	83.4805
49	54.3867	23.9301	56.5714
46.0388	38	32.5687	73
49.5185	36.5	42.5	77
71.2907	50	45.6037	40
66.8167	47.9286	38	41
58.2041	70.1813	23.8893	63.0761
47.2986	42.3333	40	39
59.1123	41	23.1455	42
43.4421	44.3281	20.5	73.9375
41.5	42.8421	39.581	47.2056
45	45	28.2653	48.3
56.2465	68.03	42.4615	39
103.838	42.9111	31.1463	48
37.3077	46.6667	34	41.5151
41.2397	66.5159	38	45
39	71.5232	35.1607	49.5982
42.8922	54.4375	35	75.1667
35.9828	70.9223	43.6667	44
53.4654	50.5	42.8761	56.4609
92.5862	51.3333	42.3333	47.547
96.75	59.2245	50.3099	36.6667
96.2396	56.5363	44	59.973
79	79.8096	36.625	41.4174
45.3655	57.8571	40.8177	59.281
29.4	51	42.5467	55.1126
49.4149	54	44.3528	45.5
26	54.0105	45.0812	45
25	71.5703	53.1138	53.2143
29	67	36.5192	68.1469
56.3165	72	37.76	52.2023
23.1429	56.8946	19.9652	29
39.9	60.2215	38.6212	61.07
52.9415	54.3675	39.6444	65.4418
39.3846	46.3	22.5	39
38	37	25	42.5
38	48	42.0657	60.6975
39	35	26.2472	49.125
54	63.0215	25.2249	51.5778
51	65.3708	43.2167	47.0833
42	46	26	55.4902
48.4565	59.6469	41.5826	49.3333
33.5	39	43.7191	49.2319
49.5664	35.5556	44.0588	54.9268
53.9701	42	21	63.643
45	59.9746	35.1176	50.8438
34.3846	38.1861	18	64.7903
43	17.6177	42.4586	54.4744
33	57.1841	60.9615	51
45.7651	38.6	57.4	57.8571
34.8571	50.754	47.9947	58
40.5588	53.6182	38.8857	77.1491
38.6795	73.4143	61	102
41.3215	95.6165	40.9213	104
48.2216	85.2723	56.8721	68
34.4828	52.0468	59	57.7091
47	56.7467	41.2941	53.3333
44.3974	94.3224	58	65.25
46.0741	53.0258	55.6667	54.5
28	46.496	43.5323	45
49.8134	86.0574	39.5	65.7143
44.825	80.6689	40.9464	44.5
37.3929	70.1407	41.2	43.5
44.1219	72.5429	39.5	43.6364
72.248	80.6667	37.5	44
47.7215	60	53	42.75
64.8298	64.0743	45.0755	47.3407
28.8889	57	61.0363	57.0769
72.08	58	64	55
32.5714	67	46	46.4845
44.3067	93.9062	51	46
39.7181	65	52.5	50.8485
24.875	82.0847	41.1278	32.5
42.5438	51.5844	47.2329	76.1345
41.3878	77.2	58.4437	33.5
52.4655	55.2798	50.5391	65.0328
43.6	45	48.9604	57.5547
30.1986	52.6541	34.938	46.0935
42	34	44.1154	32.5
28	37	39.1566	33
31	37	62.481	48.3977
55.0308	84.3236	49.5	49.9646
57.1269	41	34.4778	56.6076
29	42.5	48.4444	60.7467
30.3333	53.367	44	61
39	89.032	33.1186	42.9697
46.3912	43.9539	42.3982	36
31.6102	42	48.4516	37
48.12	49	34	48.6667
46	44	50.7619	44.8261
23	85.7148	43	49.6971
24	61.5902	38.2	35.9796
25.5	55.5208	45	39.1035
42.1	101.148	43.537	39.75
55.4164	68	46	42.92
36	80.3091	42	68.2683
41.8692	55.3692	56.8879	66.3537
51.0644	59.2788	59.1081	34.75
32.4286	118.344	58.5814	34.5
40.308	19	40.7143	43.6
54.0153	27.2	42	33.5
52.6996	21	46	38
38.3333	33.5	48	87.15
40.5	26.8	44	53.7543
35	24	37.25	33.2143
34.125	26.8182	43	73.4
32	32.3902	36.1798	51.2932
27	31	43.4569	32
33.1429	42.8638	38.3521	81.5045
28.75	57.75	38	53.0188
34	60	33.0102	105
34	40.6982	41.7448	71.2
29.2308	44.3883	54.0149	28
36	41.827	31	75
34	47	34	113
33	34.3333	52.4615	73.75
41.8185	63.3333	30	67
30	34.7661	103.451	117
36	88	45	122
33.4444	13.4375	44	64
44.1882	13.6	32	106
30.3333	56.704	41	62.5376
36.4	64.5	53	68.2222
35.25	48.4653	47	74
72.6667	38.6667	73.6	70.5
51.4821	70.9255	51	107.055
65	56.5	74.3333	55.5962
32	35.6471	81.8	60
39	54.3333	41.7358	40.5645
68.1944	33	78.5	38
41	39	61.3006	40
88.6817	34.1091	58.9075	44.7105
51.5185	36.1344	89	59
38.5946	39.6023	54.4885	56
47.7424	56.697	74	44
37	37.0584	42.9082	47.4627
35.1429	59.2873	79.2	53.9149
38.3333	40.8126	26.5	45.7931
36.7143	35.6118	40.9886	40.3905
32.4286	33.5982	54	45.4524
36	52	69.0625	46.9286
33.7391	35.254	57	35
32	53.0411	53	37
34	47.869	54.5	34.3478
49.0846	57.1761	54.5	31
51.0706	65.8438	56	35.1667
50.6739	30.7826	46.6786	35
36.85	30.4516	50	33
39.6191	31.9282	76.875	37.5455
48.9917	31.8428	60.5046	42.6163
36	35.1429	55	36.2991
34.1818	25.1957	93.5	35
44.8909	70.0014	40.2131	36.375
39.7473	22.9205	40	46.1212
35.6522	54	38.5	62.1938
34	51.5	38.2533	47.1538
31.3333	20	32	50
32	22.7273	47.8935	53.4928
36.5245	57.5067	50.8792	68.4725
44.8218	48	52.3172	50.9689
49.553	65	37.5013	42.1111
46.197	68.5615	35.5	61
48.2625	25.8571	46.7273	60
47.9355	32.4065	35	62.4108
45.4706	35.1675	42	58.6667
36.4211	47.9923	48.032	48
33	21	42.6406	63.5329
41.9978	24.5	42.5417	40.6201
44	35.0238	47.8539	56.5333
41.8919	45.3728	39.0444	56.3333
33	27	37	44
47.2865	43.561	39.5	68.2353
47.2697	46.8393	40.1746	84.0122
31	47.1754	50.7822	58.2778
50.9	38.506	45.3333	42.0354
49.3372	25.5297	42.4327	42.5
44.4464	27.392	41	82
42.0577	26.4886	39	78.5
37.5	36	34.9506	81
40.7692	39.3553	51.1198	77.95
41.3475	25	36.92	25
31.6	26.6028	28.8	81.6339
38	46.0065	34.6487	67.4857
37.8957	48.4724	53.0233	54
35	22.8333	33.5397	55.3333
62.837	35.3498	38	63.2793
29	37.3377	36.4571	64.2121
31	29.2572	41.1135	53.5946
31.7544	50.5489	36	63.1113
53.5134	37.25	34	60.8
43.1667	28.5	51.6691	51.1667
63.1333	39.5899	37.5	46.5
59	44.8119	32.4241	52
63	28.0667	39	59
59	36.6066	38	22.7692
64.25	38.0034	33	66.3523
61	25	29.7273	65.3793
61	45.4228	40.88	57.383
58	38.6222	124.671	51.25
63	35.2775	29	65
61	35.8426	45.4332	41.5
61.6364	24.5	49.6667	42.5455
60	31.5556	28	34.6667
44.2077	31.3103	53	41.8333
67	29.2444	29	44
66	33.1525	40	27.5
62.6	37.7564	55.1023	35
55	56	43.5594	34.4762
69.6667	33.75	42.4412	67.8
43.5472	30.25	49.4741	64.9362
38	32.4483	45.9242	75.8556
65.8461	29.3333	42	76.5625
36	40.5	53.125	65.6
44.4777	43.5	55	67
67	42.6	62.6867	81.0417
42.9538	33	48.25	59.6146
64	38.0526	48	42.324
65	29.5397	56.5	61.6667
62	39.1845	87	87.5689
61.6667	28.1519	90	39.8452
40.734	21.1111	88	34
63	22.9	54	34
40.1967	26.5128	108	72.4454
62	24.9546	58	45.7
67	44.1746	59	34.3333
40.085	49.8768	63.5	33.3333
66	39.4157	36.2786	43.8182
64.6667	37.9487	35	40.4545
64	45.4912	41.7558	45.91
64	36.5909	44.9768	42.25
35.8889	33	33.5	42
36.4444	35.9167	50.3027	40
36.268	27.3954	32	47.8889
35.2	27.44	30.3942	40.7377
46.2247	33.0762	36.24	40.5965
36.5	29.625	36.0645	39.1
31.5	42.08	43.35	38.236
41.4825	28.8627	47.1923	37.8316
45.2366	40.8826	32	36.1328
54.0341	32.6786	31	46.9401
22	29.1395	30	34.375
46.8113	41.2533	27	52.7945
52.4715	42.6949	37.1818	41.6681
40.8864	36.125	29.5	45
89	52.617	37	45.5
83.2518	28.1111	52.1154	47.6905
46.8295	38.2658	33.2754	52.5185
75.25	24.5	56.1504	51.5385
42	65.3491	33.0714	43
42.1905	36.5442	31	49
51.8022	27	45.7468	37.8
55.7344	46.3098	34.4	48
43	37.0179	32.7955	55
52.1957	29.102	30.3333	50.1286
45	51.5071	40.3103	33.8684
40.6667	34.7963	28.6298	52.8015
42.2222	36.5147	39.0351	39.1579
54.4743	42.3463	22.5096	36.3333
51.8972	41.4706	23.6667	34.5
46.2604	40.946	32.3404	23.1724
32.2778	52.6188	26.5	33.1398
42.6503	30	34.3684	41.7031
32.9126	73.2496	45.8125	103.5
34.4726	54.514	29.0909	39.0671
49.7329	40.5956	27	96
37.7222	45.4798	52.4121	39.7895
39.7152	64.7624	27.3654	89.75
48.65	57.8707	32.203	32.8537
41	44	28	41.3774
41	50	33.2222	111.617
52.2349	60	33	37.9273
43.5	80.7329	34	25.125
54.1154	30.5	28	93.5
41.8321	41.8286	28.5862	40
51.3744	43.8607	35.9118	36.2
44.0196	49	36.6396	27
53.2427	59.946	33.5878	119.667
38	39.48	47.5129	110
33.9091	36	30	126.846
53.5234	36	29	90
47.9865	30.5667	28	98
35.1942	39.0917	23.25	32.3781
49	31.7581	36	123.189
53.3095	32.7944	40.5571	102
42	52.8633	23.1429	82
67.934	54.6193	25	40.0901
41.4925	59	37.9464	84
43.127	57	34.8462	82.2857
46.5333	48.0127	23.5	88
55.5	61.5556	36	39.1818
35.7637	61	42.1176	93
54.2326	50.4206	40.5	98
43.0502	63	25.3539	97
38.8067	61	37	37
79	61	32.3582	71.0998
44.3282	68	37.4167	57.5
49.9173	63	40	64
76	76.3564	41.2751	65
33.4545	54.5644	40.5	61.7119
40	65	33.7287	70
86.05	54.0698	37.4817	64.6285
78	66	22	67.5189
36.3636	75.7778	21.3333	64
39.5	62	21.4	92.6667
80.25	80.8654	37	66.2798
37	61.7538	40	59
34.625	67	20	57.7632
54.5	61	18.5556	58.25
95.0909	70	30.1111	59
45.2581	75.2091	29.5	54.2333
52.3158	60.3768	48.7906	54.8125
117.012	62	52.1765	54.4
75	53.4722	45.8754	53.1429
78	73.1928	38.6667	46.7562
47.3512	43.9249	43.1702	44.5
46.7778	30	61.0606	41
48.1548	73.4636	30.0769	39
48.3333	83	54.6873	56
25.188	32	47.72	59.5175
36.8333	40.1092	38.4705	39.4849
41.7857	83	40.1923	54.6667
72	39	41.7308	45.1875
80.9388	55.5825	34.0857	38.6667
50.4455	32	48.9467	45
69	40	55.5167	54
52.057	38	36.633	39.8108
81.5	38	52.8481	42
31.0685	74.36	27.8182	47.25
42	54.2906	30.4057	65.7634
45.9407	35	50.3479	37.6
43	39	34.1894	43.3568
42	48	42.5521	55
70	48	66.7851	55
73	47.7956	39.2619	43
47.5227	36	23.4	39
68	33.6531	50	44.1008
54	45.04	48.6871	51.526
60	72.3459	28.2513	42.4804
57.1538	37.6571	66.0054	37.9273
30.9714	56.6178	62	33
48.9375	61.0336	107.709	46
49.4286	68.4567	68.25	48.2335
46.5	52.4921	48.3333	46.0417
48.1686	49.1176	64	45.7857
48	69.875	60.5	31.4
41.4524	43.1667	62	46.9268
40.6667	50.4474	63	53.0524
33	43	59	43.2143
46.8509	53.0207	21.0312	45.6742
32.0091	51.4138	64.2709	37.702
39.7168	47.5426	66.6667	36.9048
58.5246	43.2581	67	52.75
32.8702	112.79	100	34
46	31	119.912	36.5
34.7143	41.3462	41.5	35.6
44.75	45.703	83.7144	49.7429
48.5797	51.0483	50.3675	58.6118
34	46	154.286	52.5055
35.3505	40.0556	43	32.8627
46.5034	41.5688	74	35.1304
50.3	59.1111	131	32.8889
51	65.807	111.21	31
48.4672	57.3333	78	46.9414
33.8889	55	186.599	43.6808
52	64	96.5	31.6
46.251	71.5882	147.5	20.5
39.2692	65.374	91	32
46.6733	75.2091	65.5227	45.25
39	62.4	137.639	34.1286
48.8869	66.9777	108.056	48.5
51.5858	60.9375	135	50.3333
45.3333	64.1753	51.2687	49.8
43	72.5379	32	50.2222
39.5	59.8064	44.1897	53.8
56.7919	70.2398	45	51.8
53.25	60.6667	86	47.7778
36.6533	64.4773	39	45.6
35.4909	64	75	40.2892
48.7936	62	66.8571	43.4483
51.4503	63.3333	108	44.5845
51.125	67	92.3881	38.2865
40.7931	66	66.2097	100.25
30.2547	70	50.4562	62.3333
36.8	70	68	40.0833
54.4555	24.6429	96.7593	33.7535
54.0594	43.193	36.3865	39.5804
49.9971	50.0716	65	39.23
37	26	57	40.2449
38	27	63.2	34.6296
49.3786	39.5185	60	62.4563
50.495	61.4286	17.3333	41.6538
47.5	65.3607	103.32	49.1389
42	68.3452	94.9286	36.2471
47.5556	89.6262	25	46.9264
51.4079	46.3444	45.2222	40.4
32.8614	71.3947	66	39
51.0728	60.1731	87	34
43.871	62	71.1732	55.7971
41.875	64.2024	25.5	50.7143
46.9275	58	108	46.5106
36.4667	61.5	76	41
33.4545	50.2731	58	49.988
53.2903	52	36	60.8174
50.3333	49	65.2319	51.0064
30.7619	52	29.6161	51.78
33	49	28.5	39
54	43.5283	91	63.5776
90.3307	47	64.9313	37.7647
35	36	62.7495	60.4493
43.2013	58.8927	29	47.5
36.4	50.12	69	40.2558
28	36.8556	81.0839	46.2
42.2289	81.2593	27	46.5
44	38	64.25	54.1667
40.5636	56.9344	28.3333	38
25.5	36.2075	27.4286	39.7436
28.7895	43.5115	27.8	51.1053
57.8639	50.1858	27	48.2
40.6667	65.1521	89.0333	44.5063
41.1556	33.84	23.562	34
92	88.5609	71	34.4723
87.8	32.5098	57.6667	49.6091
36.3158	70	48	33.7031
32.1818	68	71	43.8077
35	94.8211	30.0086	36.6036
64.2999	70.8936	94.32	33.4943
87	51.6667	28.5	27.0294
57.8071	63.625	30	27
92	61.3846	56	41.5
44.5	86.7061	58	51.3989
38.7912	62.359	29.75	43.2763
43.6667	83.2934	43	43.8272
23	57.1842	48	53.1765
78.25	53	39	47.6245
59	63.7824	119.25	27.4933
50.4723	69.2381	61	36.25
81	50.7391	48	37
49.95	57	29	39.4444
35.9877	40.6667	120.694	35.1326
61.8099	45.875	47	38.1304
41	52.9553	89.4	34
47.9583	70.0466	64	48.6536
40.5206	61.8014	61.5	45.8973
40.75	58.2391	31.1636	31.5896
37.098	51	233.783	33.3
31	44.5	24.7447	60.3245
55.0295	53	96	28.9062
43.9434	51.7692	122.693	34.3333
31.1304	58.2439	102.2	32.6
51.629	53.5532	55.5763	28
61.5294	50.2889	37	55
50.8302	46	48.7143	50.4691
36.2609	46.5	39	55.6667
35.2	47.6667	53	55
29.5287	58.9153	150.277	31.7083
42.2933	47.5	137.875	53.625
35	46.7692	86	27.4783
39	55.023	167.667	55.1219
40.5652	47	92.6667	32.08
33.8788	53	104	39.2914
42.1377	58.6078	114	43.8784
47.6613	52	96.8	31.8986
40.3333	36.4773	124	45.4145
40.6667	67.7522	98	36.8725
38.5455	39.5	123.137	26.1667
39.6456	91.564	112.611	41.44
41	38	113	45.978
38.7371	43	86	39.9623
44.8391	47.5311	53.1188	36.5
48.2434	51.5011	99.2	25.5312
45.2745	69.6215	100.315	26
42	44.9012	106.057	26
46.1345	61.4	99	31.5532
37.7992	63.5	100	25
53.4712	42.678	85	25
50.6774	62.8942	98	36
31	46.9188	88.5	26.0333
29	57.6206	50.6667	24.3846
48.2021	55.0451	80.3571	71.6494
42.9671	55.2553	93.5	38.0523
39.6471	46	72.36	37.1579
53.4439	53.8647	73	54
41.7069	58.3556	68	43.03
37.6225	57.4329	71.25	24.0345
49.2955	52.6	85.375	41
40.2	34.9091	73.0526	40.4563
51.2837	65.6138	110.876	45.82
48.75	54.5	78	44
51.3474	39	78.8889	44.0405
36	63.4532	96.5	42
42.2727	61.4043	43	49.108
53.8026	64.9041	64.3333	42.8333
53.386	46.264	73.4091	43
46	44.3864	65.5	46
27.5385	49.2059	101	43.4167
47.6414	61.0316	102.5	42
47.575	71.525	51.5	41.2
45.6873	59.2345	83.7143	40.9894
44.0089	37.4639	113.895	42
81	54	88	43.6693
84	47.9565	89	39
89.7883	47.6051	102	55
82	39	56	38.3333
51.7458	58.129	73	51
84	46	95	39
45	66.3954	50.3333	38
71	73.3855	95	33.4094
45.4789	52.804	66.0961	32.7377
85	56.298	85	33.0506
84.8	43	93	30.5
86	42	71.0233	31
33.5614	13	69.8402	31.6493
48.8374	65.3975	101	39.9339
87	54.2349	106	39.422
45.0784	45	57	41.4014
87.6667	69.4532	67	37
90	55.3254	128	37
35.7	65.3456	67	35.875
88	49.4	53	38.125
79	58.892	69.6667	33.6633
70	48	43.874	46.2598
81	49	114	45.9123
85	79	55.8652	57.0078
80	63.4599	48.229	48.2138
77.5	42	62.1667	35.5
67	58.5	67.6667	48.5612
72	70.5322	65	48.6434
69	47.5882	64.5	52.8217
43.9059	46	60	48.4808
69	61.7883	46	53.5361
39.3333	57	46.8143	40.0333
78	57	57.3333	58.3211
39	70.7056	71.7601	46
75.3333	35.5946	44.4252	38.0588
73	46	63	38.2727
47.6667	56.6734	50.75	41.7434
72	74.125	43.6882	21.3
68	59.7259	33	23.1163
71	48	33	24.676
68	49.1069	74.25	29.2143
72	52	69	26
71	54	77	84.9429
36.8333	54.7007	38.8929	88
70.5	68.3605	56.8571	89
74.5	51	48.625	90
67	73.4472	41.76	81
70.6667	64.0326	72.9048	29.8621
67	45	36.1685	23
74	53.5806	39.0336	22
72	39.093	49.1395	23.5776
75	55.6523	72.1111	23.6667
73	54.9512	54.797	23
69	43.4355	64.3598	23
71	32.5231	36.4	36.0923
71	45.0469	49.625	35.6326
43.3684	88.8933	51.259	33.0652
57.5779	46.3	37.9444	21
44.0992	80.6598	53.6061	40.0905
54.8504	50	49.5333	40.7
37.6757	63.4888	50.2871	51.2298
67.9744	56	55.375	49.0294
51.2086	47.1417	81.8796	32.3125
46.7	63.6991	63.1091	50.6097
58	47.4524	65.7312	23
40.4231	81.2178	67.735	30.5647
37.255	87	55.9425	44.72
32	84	111.078	38.8182
51.1235	54.8526	48	47.6918
39	62.5215	78.1183	38.9829
40.5	86.1818	55.3	39.7757
41.6154	95.52	50.6667	33.0763
46.9032	76	59.9866	33.0076
48.8333	39	79.5	32
43.1667	74.4501	81	38.2931
44.7597	86.3571	97.8333	35.5969
43	74.5	101	37
31.4667	62.995	54.3333	37.2713
40	44	68	28.024
35.8846	78	62.8571	27.6
53.0942	47	65.5	44.4479
53.9798	65.3919	47.0945	46.2895
38.8315	107.5	59.8608	39.6579
41.65	78	62.0367	46.3114
38.9576	53	45.3704	50.6364
36.5981	86	51.4988	37.3532
33	50.4231	38.15	32
36.71	50.16	59.7595	35.75
41.1966	48.7375	55.35	36.6
25.3333	57.3099	35.2385	37.3118
26.5385	41.7638	53.7174	38.0481
49.5458	28.6064	25	45.3596
32.4286	64.1247	58.7703	42.8954
45.31	51.4777	70.9925	38.0638
32	53	62.1892	35.5556
49.4835	52	57	45.45
48.3846	35.2103	48.6038	31.212
54.8064	51.2	60.8039	31.2963
51.3107	47	45.6177	41.5008
41.2	52	33.24	33.6426
41	44.75	44.2308	43.5977
54.5652	31.3462	48	30.0304
60.4091	63.9353	36.72	33.7398
47.6667	65	47.375	34.6554
49.7143	59	66.6908	44.4
52.75	59	36.0425	53.377
38	58.25	46.0791	51.8638
29.5	55.9632	42.6074	42.8478
37	60.5	42.5	58.7491
48.9603	42.3143	37.875	53.2977
41	41.6	38	33.75
44.6677	42.4506	70.2935	41.1911
50.1592	39	51.8684	42
50.2992	36	42.0547	36.8072
48.2231	37	59.2	39.931
39	38	69.1494	47.8333
38	60.9933	46.1777	37.3684
43.9516	50.757	36	46.6667
41.8605	62.6847	37.6842	34.4
54.25	44.6667	58.4862	28.5
44.8441	43.6406	39.5689	32.5
42.6	32	52	42.4545
56.7816	28.5	42.8052	31.7857
39	31	49.8615	65.3626
48.4043	43.5625	57	59.5488
33.1667	56	54.9672	48.4277
39.3736	52	46.2105	52.4275
127.75	50	43.8182	46.4922
59.0338	69.6318	41.621	51.1028
34.6667	46	34	47.8448
42.8491	47	67.1783	50
52.7233	43.1597	36.913	52
44.2927	48.4276	41.3214	48
44.2973	74.8699	37.5579	58.765
38	59.8267	38.3702	64
49	51.1439	47.457	63
38.4444	53.1798	34	55
50.5714	45.1461	36.2857	55.2857
46.8099	41	36.0511	46.6602
54	34	36	32.5902
48.2874	50.4016	73.9149	33.7755
55.0237	42.4617	65.8125	37.3063
49.58	41	38.2025	34.7273
43.6667	59.7791	42.9	45.909
44	53	78.283	38.6955
54.31	43	44	43.0263
41	42	41	28.3333
43	43.2515	40	38.6899
44.5	42	86.2697	55.2078
45.8056	45	44	38.84
51.2174	34	42.678	31.2791
48.84	50	43.7363	48.8214
50.6639	48	69	68.0429
43	37.7586	34.5939	49.4648
38.5	79	30.7491	51.6579
43	37.6203	68.6875	56.9761
40.5333	39.8587	75	45.1818
42.0571	36.7292	34.2048	41.3185
30.2667	35	71.6667	43
49.7198	45.7467	63.75	37
35	59.9942	33.8	45.1538
39.5357	62.2	33.9697	46.2596
33	88.6875	57	47.2
42.5965	93.2472	55.5	44.5314
39.9167	48.7708	65	40.9565
46.1035	83.5	36	57.8202
47.044	58.1622	33.4734	46
30	87	23.1702	46.8824
52.9931	72.375	62	36.8099
47.7017	89	29.8133	64.5766
45	90.8	65	59.6461
52.7938	95.0207	72	55.9067
43.7778	52.6273	76.3333	42
45.4457	49.8654	41	26.5294
44.2174	77.307	46.5	50.6061
51.6794	59.7217	92.5	45.7568
49.5543	50	50.38	28.7778
39.726	94.7463	66	56.7907
36	89.8697	65.8992	37.5133
37	75	106.238	34.7045
31	75	94.6813	52.2105
49.5837	75	64	57.2864
35.7917	93.2542	95.6667	53.2857
42.0917	63.0799	64	45.5
55.1562	82	62.5	29.25
50.398	75	68.8607	43.9256
50.7838	86.4266	96.5	35.9692
30	81.7	67.629	28.1647
54.2857	50.3066	54.7143	39.0078
64.3214	89.5432	53.5	31.246
37.5	80.9444	49	33.9474
38	65.1944	52	36.5254
38	67.6831	51.1538	26.7368
41.5983	83.5534	110.333	32.2593
52.4806	38	53	28
36.5	42.3488	52.5	28.6825
40.2857	50.1329	52.6667	35.6378
26	58.5714	53	28.789
42.6179	35.5	60.6667	39.5183
32	58.75	55	22.9231
41	41.3369	58	37
30	41.9475	54	21
41.36	40.1581	72.28	39.3333
49.2048	53.4137	63	37.1923
44.5	35.3368	61.4	38
50.6557	28	59	24.2593
37.125	58.3447	205.286	39.3333
49.5	39.0095	54.3333	37
45.2574	75.75	33.9068	24.7768
42	51	70.875	27.8701
42.6753	49.9724	52	28
43	70.5	61	25.9855
52.4304	35.9706	53	36.7855
37.5088	37.9126	56	21.6667
35.5	48.0899	55.5	22
32.875	40.7544	52	21
37.7692	64.1038	55	18.75
39.027	56.694	53.1	22
37	46.946	62	22
43.9958	61.6333	55.2865	22.0294
46.1561	47.3158	61	33.6262
42.3026	47.8775	59.8	39.4634
29	61.1053	58	33.312
30	44.5763	53	24.3201
34.5	75.222	67.5	21.1944
44.9021	33.4211	61.05	17
35.5	41.3362	83	20
50	36.5	61	18
48.5	34.25	88	20
50.4979	68	80	20.2046
46	32.68	74	42.5192
41	41.8621	53.6667	39.8947
37.3977	41.3462	95.3077	33.1741
40.8636	63.1676	81.7353	40.625
40.6786	80.3333	122.333	40.1788
33	70.3343	102	37.2791
36.6158	42.0067	65	35.4138
38.5	28.5	76	28.6
35.5153	44.5869	81	28.0732
41.1	54	82	32.0531
39.7305	92.1704	61	29.85
40.8056	19	60	27.8049
35.2752	80.0994	57.7422	30.5145
55.5841	30	63	33.0903
48.3934	97.7714	85.0833	24.25
41.4768	70.1492	49	29.1461
52.8959	22.1333	114	26.1296
51.3387	22.4	121.4	31.6667
56	65.2556	77.2564	35.5
49.5581	23	38.5455	22.5
38.9677	66	35.85	24.4247
33	40.2049	30.0857	34
58	23.7	46.567	32.1111
60.2511	74.372	56.1349	32.5994
35	43.6437	59.4397	22
33	19.5	33	27.1437
48.7547	42.2136	36	31.6538
59.7123	37.7905	64.0622	28.2083
38.3998	26.5	82.0255	30.8333
59.1667	40.7174	44.5156	30.15
63.5756	23.35	65.5157	29.3125
45.7742	45.5551	72.5	29.2941
56.6879	24.75	55	35.5
49	59	52.7447	26.6957
44.7143	64.1769	67.016	34
34.9224	61.2308	62.6667	38
39.2034	65.875	77.5625	36.303
45.25	67.6667	66.1871	28.2979
52	54.513	78.2857	35.3521
31.5	61.5	78.25	31
48.3333	58.9	58.0173	31.8783
45	46	48.8333	30
48	47	79	34
51	46.6667	55	35
45	45.7863	84.6667	34.7619
42	48	84.5	36
49.3772	49.4	79	33
50.7375	54	87	35.6805
52.7586	44.5588	74.6667	39.2109
88.6296	39.6571	86.4475	39.9089
113.796	40.6429	77	43.8872
73	40.8038	84.375	25.6667
81	61.9962	47	23.5333
52	44.9951	86	23
51.8524	47.4242	79	17.6667
59	40	86.6364	21
50	89.4667	69.3638	22.7391
55.477	72.3221	36.6667	21.7
56	48.1778	53.0667	23
50.8108	55	45.8571	24.1053
53.3333	79.5	47	48.0175
62.5	34.7143	112	18
60.1111	41	55	21.8268
53.1375	35.5	73	39
43	44.4639	53.099	44
59	52.8081	88.6126	18
101.312	47	71.6667	19.8926
60	74.1333	74.1667	41.9048
77.0795	43.5	63.3125	45
61	43.8889	41	46
60	40.375	165.13	17.5
59.5	34	63.5682	19.2143
56.3393	44.2	87.5	18
50.2727	34	56.6704	41.25
61	50.9575	71.2331	17.5
60	75	62.3496	49.3333
57	49.6182	65.265	18.6667
73.0722	45	60.2329	17.7143
59.3333	33	52.5728	19.3333
69.5	36	74.3105	33.8993
63	55.7646	40.4327	62.052
59	35	47.2831	48.0982
62.0909	54.0263	82.4545	55
57	62.4094	61.6875	46.1772
49.8	35	101.206	51.3068
61.5	52.4545	55.642	47.5526
69	64.2278	59.1617	53.4348
35	60.4646	58.4068	54.1154
60.9211	101	63.75	53.1111
61.3333	57	45.2807	38.8659
36.2857	74.4032	51.666	44.5614
59	68	68.5	44.8835
59.25	77	28.7143	35.3333
63.7143	58.0306	60.8986	63.1004
58	30	57.7288	42.4535
54	33	49.3497	48.7524
76.2105	50.24	39.8333	41.32
58.431	53	38	51.6182
68	57	44.8197	51.8584
60.5	92.7618	45.0488	48.8444
55.25	62	36	49.7195
62	55.4553	34	49.8
46.5	56.3633	45.625	47.75
62.8393	46.6613	155.546	33.7559
55	36.38	37.3333	72.227
54.5	56.6	39.6667	32.6
53	38.2174	47.2983	35.3267
60.24	62.4815	38	42.1454
57	17.7143	34.3077	48.0534
53.5	41	39	42.0429
70.6667	47.1429	60.1667	51.3503
49.2826	84.7773	115.076	43.4886
44.29	50.3333	40.2	50.2026
45.0407	46	89.2998	27
8	43.25	41	41.8107
51.3553	52.8481	57	53.8696
80	57	46.4306	61.439
45	57	39	66.7111
42.5714	56	64.7865	35.65
56	36.8824	41.9919	51.6973
51.8333	53	58.5	56.2185
54	60.4482	45.7031	48.5556
63.6737	59.4545	67.6471	56.3398
41	60.2353	35.75	47.9524
50	58.5	49.3861	56.5356
47	57	60	35
38	41.1944	71.3333	35.9833
59	33	45	42.5
37	65.9494	45.8947	46.9507
52	61	66.1672	47.4
58.8	62	67.2603	38
59	62	59	49
34.4667	89.6667	38	39.75
24.3333	64	53.1818	40.5
23.3333	56.8779	46.28	51.1892
84.4841	58.1429	106.138	41
33	45.6429	93	64.4475
54	57.1679	58	45.6357
88.7916	52.3333	63	55
26	57.8372	55.5	60
37.2552	36.7534	75	52.5
28	34.5941	60.5355	41
74	36.204	57	38.5
74	39.4643	46.32	54.0164
29	42.1183	60.3333	52.8837
27	46.4657	59	59.6667
30	34.8064	73.1667	60.6667
27	29	91	42
27	18.5	94	50
32	36.2136	67	74.3913
29	39.8072	62.6122	72.3666
68.3333	32.8387	62.2051	59
67	38.8091	96.5393	55
88	43.0309	49.9964	56.6667
53.75	32.4194	112.333	64
75.5	43.7683	76.002	49
66.25	41.8636	101	44.5
67.374	45.9495	83.3333	48.5
66.9321	73.8672	76	51
42.8654	74.4878	48.2743	56.7321
55.0532	39.9137	91	75.2113
41.6667	66	106.626	42.25
70.1183	45.6667	62	60.7857
32	49	62.3684	67.9366
47.8655	61	58	40.4416
34	35.5663	61	72.4472
41.3601	63	28	43
39.4696	71	49	56.7303
88.5902	63.7	81	52.7197
45	41.4062	71	35
36	47.665	94.2658	57.1786
35	65	90.3333	44.7179
51.5448	59	55	36.5
56.9089	42.0197	69	65
39	60.9512	60	71.1612
52.8547	56	103.667	47.7435
42.3333	54	63	54.4794
43	53.5	53.9492	65
53.3356	48	59	47.8069
52.1579	36.1	88.4	46.8438
53	71	45.6667	44.9643
34	65	97.25	53.1017
36	48.2681	30.75	52.3684
33	62	48.31	43.3077
35	95.7488	51.6697	66.3513
75.44	62	42.8	63.3566
75.579	38.6667	51	83.6541
69.4	72	100	44
82.8571	47.7952	101	46.2143
44.9505	48.7877	51.0696	67.6338
42.3372	50	50	45
65.0436	45.012	49.3333	52.0206
29.1667	67.3432	134.832	38.7222
42.9318	99.7383	48.2857	55.6842
29	40.3426	46	66.2586
42.2621	33	50.4	45
62.4082	38.7175	97	64.2687
76.0761	40.2583	42.1765	43
60.5254	37.6592	47	42.7528
35.5641	92	86.5	44
51	63.08	56.36	54.9376
47.6964	57.0473	41.8462	46
50.017	61	35	45
55.8614	48.7705	45.8571	49.3049
62.9098	67.2865	55.2407	70.6777
49.3158	79.9091	111.206	44.3
42	44.8085	140.273	54.6215
51.181	56.0618	53.4634	41
54.4165	78.7543	92.75	40
47.1547	51.9157	120.667	40.4
40.5	66	103.6	52.4755
55.8932	49.7269	40.7853	55.9795
58.5815	39.9846	70.1365	80.7472
48.5155	59	60.1667	49.6607
56.5409	63	38.7974	46.0909
44.8168	68	64.7857	41
27	76	58.5556	62.4731
58.9282	69	63.0693	47.9785
54.7391	48	55.1966	55.7138
57.2667	69.5	54.6027	37.9688
63.3546	78	38	40.1322
56.5284	71	69.3	70.9375
53.679	48	60.1822	45.25
42.4434	76	41.5435	49.1064
44.6667	45.25	45.5714	38.5
44.6	73	43.1247	40
46.0456	48.7797	35.2	60.8986
36	97.5	49.6207	38
42.8141	96	43.6677	58.3568
41.5948	31.1873	43.4892	38.0316
76.9137	28.6505	48.5806	37.9688
114	54.5	29.7442	54.9575
41.3956	64.6	51.6105	42.9073
34.1829	72.7173	52.2116	32.25
39.8125	29.3468	41.3604	43.8223
41.8896	26	50.4479	42.58
40.9772	26.2299	46.3611	63.4483
41.8558	102.99	67.2335	42
33.6	30.6765	48.7451	41.5575
38.6825	89.1038	37.4138	77.7745
35.8302	81.5	54.75	34.6667
43.3059	32.0628	50	48.939
58.1464	77.9449	49.2443	46.8478
39	82.428	61.4958	31.4311
46.2917	58.5577	51.7927	30.6957
53	74.1178	68.9335	55.7727
54.4763	48.4372	80.6625	67.4231
45.3333	41.4219	45	66.291
51	39.7081	26.0263	50.1184
56.5172	41.3091	50.1975	46.8539
56	30	35	54.1027
54.0407	40.9412	58.1329	62.9881
60	88.5071	23.9245	47.7395
51	57.5817	31	59.0133
51.5641	48.9521	30.2727	56.0813
49	81	29.1561	53.172
45.8937	69	67.8235	42
27	78.5177	54.2284	51.3896
43	76.1892	50.125	50.9159
41.6667	86	41	47.3488
36	37	42	50.5299
37.1	46.5	57.1885	62.9279
29	63.38	40.6994	49.5202
38	52.9532	35.5	48.1724
32.5	65	36.8068	52.0862
35.75	64	39.1215	60.2681
39.1667	50	45	32.2
40.6667	66	37.6667	50.5611
40.2308	67.9574	24.2083	42.3944
44.3333	68.8571	39	40
45	89	30.0926	44.8387
32	81.7059	54.3333	37.2278
44	67.4667	45.4464	63.4877
45	44.8847	66	47.8571
48	51.9	48	50.5969
62.6667	92.8814	42.6154	51.198
42	66.6667	56	53.4365
38.983	69.0833	53.6571	61.8813
38	60	64.7327	57.6667
40	84	67.1163	50
35.1667	68	60.8	62
42.75	63.3333	75.3529	65.3482
37.2963	54	66	44.25
57.5639	102	61	86.3636
54.5	73.28	65	73.8515
49.4278	45.6782	61	52.4025
42.9531	69.3857	80	48
61	41	48.2832	48.875
56	96.25	68.3524	47
55.6667	99.5	70	49
59.25	42	76.9	47
73	62	73	82.7013
49.4389	104	67	50.459
55	85	72	67.4598
36.5	40	67.5	48.1667
24	55.2222	76.6667	46
38	63.1875	39.4444	49
32	44	41.5283	47.75
41.7662	48.4286	39.8624	56.6916
33	65	56.1048	54.9245
42.135	57.8	58.9934	55.8442
43	90.6667	50.359	49.6708
46.7026	93	39.5	59.0068
36	48.4348	49	60.7126
45.5	55.5714	56.3784	52.5901
33.5	94.2778	51.5	55
50	57	42.7696	52.4432
46.5	42.425	42	47.5882
42.5	46.1498	25.5	51
31	92.15	66.28	50.1546
31.3415	84	54.726	52.7535
41	80	73	57.3429
43.1429	50	69.4108	57.6174
34	78	38.8708	67.4639
34.1667	52.9689	68	54
38	44	55	70.901
40	84.4667	64	47.4702
28	77.3333	43.2871	63.2724
29	48.8788	58	60.4821
40.5605	82	62.9231	67.5921
39.5085	70	59.5	56.3864
36.3333	88	49.2536	70.1353
35	41	58	66.2327
39.0143	82.3333	59.125	55.2857
36	72.5	43	47
34	44	56.5	68.8299
37.3235	45	35.837	44.0416
24	72	64	56.3333
26.3333	91	61	46.4211
26	45	62	48.2515
25	46	65	61.3913
25.5	86.75	69.75	82.2438
25.2727	80	67.3333	55.4
59.4564	46.6851	41.8832	54.8
31.1822	83	74.75	53
30	87.5	71.0741	54.5
27.2	84.5833	30.08	56.6667
26	77	45.6667	51.1129
26	74.5	31.1867	52
31.8889	81	70.5	71.9149
29	82.25	56.5	72.8674
23	83	63.4	68.8684
32	89	48.9267	68.5357
44	47.5109	22.7692	77.7778
48.4747	46	38.0586	77.9104
59.2225	56.9888	34	86.4582
43.3333	54	26.5556	66.5938
45	63	39.2396	71.5
43.8164	44.0514	28.95	56.2308
35.1071	58	21.56	46
48.1463	59	48.5346	46.5
33	54	29.2	111.5
44	56.8	38.3333	54.6191
45.2161	55	62.0654	41.9444
46	44.9746	57	60.0161
35	58	60.1292	122
45	55.5	57.0625	56.7051
34.1667	59.375	57	50.6202
52.4618	56.6667	58	59.1628
34	56.5	54	72.8232
36	55	60.9825	58.6667
46	51.1555	59.64	53.3125
33.25	70.1402	59.5	59.566
45.5	52.5	58	37
48	49.6667	28.6	99
34	50	65.6	49.4974
47.2192	43	59	57.5
38	43.4876	71	55.0519
34	43	57.1	63.5385
36.75	39.6026	71.6667	40.1364
34.3684	57.5	62.6667	56.6765
38	60.8282	54.8333	45.8485
38.75	60.25	50.517	53.566
30	45.7333	59.5	59.4087
59.175	35.4286	47.0508	49.1832
53.18	61.6087	61.9474	51.4118
37.0843	38	64	48.6429
33.3333	34.4286	64.55	38.3636
29.5965	72.5294	60	74.1231
52	76.6172	59	37.9439
38	66.2064	62	40.0808
39.4553	48.4505	64	46.0262
30.7215	52	64.6667	42.8343
30	50.3145	59.1667	37.2875
49.916	51	57.8696	39.9386
33	32	79.6667	52
35	51.5	66.92	60.0167
33	47	51.4532	38.7713
31	46.4	39	52.3553
29	47.5495	48	37.9474
25.8319	47.5	56.6667	53
32.5	43.3333	43.25	36
37.0455	45.0833	78.5	56.2759
46.55	46	67.2857	61.9304
60.9012	41.2857	26.5	56
44.3684	49	56.75	55
22.75	47	64	25.9167
47.1962	47	27.6	27
30	43.8198	71.375	28.5
33.8622	49.25	39.9804	64
29.0198	49	53.5	47.7151
35.7007	49	79	25
41	45	59.0667	40.4881
32.4902	45.25	62	37
31	45	66	37.2
44.1899	50	42.2	50.6676
35	47.4	77	56
37	45.5	68	52.0518
38.5	48.3333	58	27.2609
37.5	104.334	64	72.922
31	45	64.4	68.6919
61.6667	101.295	62.8832	42.7167
51.3254	65	71.5	40
43	39.1923	40.5714	36
28.5	66	43.1364	25
51	16.4909	44.1754	26.5714
27.2917	90.4118	59.5591	27
54	42.5809	55.6984	43.9697
46	86.2857	34.6157	77.7609
46.5	96.3064	26.7391	70.0409
25	55.6374	39.4721	58.2829
26	64.6579	39.6265	37.6
43	54.1487	61.9524	48.0938
41.6667	80	62.48	45.9114
53	58	58.3333	58.6284
58.5529	31.5	75.5333	64.8417
40.3333	33	35.6139	43.9141
53	26.6667	83	50.4595
44	30	69.5	52.5055
47	23.3125	92	70.1782
45	50.3869	35.994	37.7681
44.6	53.8714	31	47.1948
41	61.617	85.4722	41.75
57	46	81.3333	48.6364
54.0874	135.889	23.2432	49.8421
[truncated: 1,858 more rows]

[truncated: 3 more sheets: Supplementary Figure 3b, Supplementary Figure 4a, Supplementary Figure 5c]
